# Supplementary material for: Optimised, Broad NGS Panel for Inherited Eye Diseases to Diagnose 1000 Patients in Poland
Source: Biomedicines. 2024 Jun 18;12(6):1355. doi: 10.3390/biomedicines12061355 (PMC11202224; doi:10.3390/biomedicines12061355)
Supplement: Supplementary file 1 [file biomedicines-12-01355-s001.zip]

Archive with 7 entries (7 files):
- File_S1_gene_lists_and_ABCA4_haplotype_frequency.pdf
- Supplementary_Fig_1_Females_and_males_per_indication_group.jpg
- Supplementary_Fig_2_Age_at_refferal_per_indication_group_violin_plot.jpg
- Table_S1_Gender_and_age_per_indication_group_table.xlsx
- Table_S2_Patients_and_variants.xlsx
- Table_S3_Likely_solved_patients_and_variants.xls
- Table_S4_Novel_variants.xlsx
