# Supplementary material for: Optimised, Broad NGS Panel for Inherited Eye Diseases to Diagnose 1000 Patients in Poland
Source: Biomedicines. 2024 Jun 18;12(6):1355. doi: 10.3390/biomedicines12061355 (PMC11202224; doi:10.3390/biomedicines12061355)
Supplement: Supplementary file 1 [file biomedicines-12-01355-s001.zip › Table_S1_Gender_and_age_per_indication_group_table.xlsx]

## Sheet: Sheet1
Initial indication group	Number of females	Percent of females	Number of males	Percent of males	Mean age and standard dev.	Total cases in group	Percent of Total
RP	100	0.429185	133	0.570815	36 (SD=18)	233	0.231841
Stargardt	76	0.490323	79	0.509677	28 (SD=15)	155	0.154229
Other RD	62	0.407895	90	0.592105	29 (SD=19)	152	0.151244
Unspecific	54	0.519231	50	0.480769	24 (SD=20)	104	0.103483
Optic atrophy	41	0.465909	47	0.534091	25 (SD=15)	88	0.0875622
CRD	36	0.473684	40	0.526316	28 (SD=17)	76	0.0756219
LCA	28	0.608696	18	0.391304	13 (SD=16)	46	0.0457711
Usher	21	0.456522	25	0.543478	36 (SD=14)	46	0.0457711
ACHM	20	0.625	12	0.375	12 (SD=15)	32	0.0318408
Atypical RP	14	0.466667	16	0.533333	33 (SD=15)	30	0.0298507
LHON/LHONAR	8	0.285714	20	0.714286	29 (SD=17)	28	0.0278607
CNSB	6	0.4	9	0.6	10 (SD=7)	15	0.0149254
Total	466	0.463682	539	0.536318	28 (SD=18)	1005	1
