# Supplementary material for: Optimised, Broad NGS Panel for Inherited Eye Diseases to Diagnose 1000 Patients in Poland
Source: Biomedicines. 2024 Jun 18;12(6):1355. doi: 10.3390/biomedicines12061355 (PMC11202224; doi:10.3390/biomedicines12061355)
Supplement: Supplementary file 1 [file biomedicines-12-01355-s001.zip › Table_S2_Patients_and_variants.xlsx]

## Sheet: merged_variants_and_patients_co
Patient ID	Sex	Age at referral	Gene symbol	Variant class	HGVSc	HGVSp	Consequence	Genotype	dbSNP	gnomAD_2.1.1 AF total	gnomad 2.1.1 AF NFE	Clinvar variant ID	Clinvar classification	Final classification	Inheritance
S1	Female	74	ABCA4	SNV	NM_000350.3:c.3113C>T	NP_000341.2:p.Ala1038Val	missense_variant	HET	rs61751374	0.00175457	0.00230183	7894	Pathogenic/Likely_pathogenic	Pathogenic	AR
S1	Female	74	ABCA4	SNV	NM_000350.3:c.5603A>T	NP_000341.2:p.Asn1868Ile	missense_variant	HET	rs1801466	0.0421913	0.0664735	99390	Conflicting_interpretations_of_pathogenicity	Hypomorphic	AR
S1	Female	74	ABCA4	SNV	NM_000350.3:c.1622T>C	NP_000341.2:p.Leu541Pro	missense_variant	HET	rs61751392	0.000162652	0.000209095	99067	Pathogenic/Likely_pathogenic	Pathogenic	AR
S6	Female	56	CRX	small indel (deletion)	NM_000554.6:c.590del	NP_000545.1:p.Pro197ArgfsTer22	frameshift_variant	HET		0	0	1399832	Pathogenic	Likely pathogenic	AD
S7	Female	48	ABCA4	SNV	NM_000350.3:c.3113C>T	NP_000341.2:p.Ala1038Val	missense_variant	HET	rs61751374	0.00175457	0.00230183	7894	Pathogenic/Likely_pathogenic	Pathogenic	AR
S7	Female	48	ABCA4	SNV	NM_000350.3:c.1622T>C	NP_000341.2:p.Leu541Pro	missense_variant	HET	rs61751392	0.000162652	0.000209095	99067	Pathogenic/Likely_pathogenic	Pathogenic	AR
S7	Female	48	ABCA4	SNV	NM_000350.3:c.5882G>A	NP_000341.2:p.Gly1961Glu	missense_variant	HET	rs1800553	0.00456429	0.00377832	7888	Conflicting_interpretations_of_pathogenicity	Pathogenic	AR
S8	Female	51	PDE6B	SNV	NM_000283.4:c.1107+3A>G		splice_donor_region_variant, intron_variant	HET	rs370898371	4.24448e-05	9.29728e-05	438188	Conflicting_interpretations_of_pathogenicity	Likely pathogenic	AR
S8	Female	51	PDE6B	SNV	NM_000283.4:c.2129+5G>C		splice_donor_5th_base_variant, intron_variant	HET	rs934172185	3.18593e-05	6.48508e-05			Unknown significance	AR
S9	Male	47	ABCA4	SNV	NM_000350.3:c.5714+5G>A		splice_donor_5th_base_variant, intron_variant	HET	rs61751407	0.000297145	0.000550115	99403	Pathogenic/Likely_pathogenic	Pathogenic	AR
S9	Male	47	ABCA4	SNV	NM_000350.3:c.1622T>C	NP_000341.2:p.Leu541Pro	missense_variant	HET	rs61751392	0.000162652	0.000209095	99067	Pathogenic/Likely_pathogenic	Pathogenic	AR
S9	Male	47	ABCA4	SNV	NM_000350.3:c.3113C>T	NP_000341.2:p.Ala1038Val	missense_variant	HET	rs61751374	0.00175457	0.00230183	7894	Pathogenic/Likely_pathogenic	Pathogenic	AR
S10	Male	42	PRPF31	small indel (deletion)	NM_015629.4:c.1040del	NP_056444.3:p.Leu347ArgfsTer16	frameshift_variant	HET		0	0	866533	Pathogenic/Likely_pathogenic	Likely pathogenic	AD
S11	Male	34	BBS1	SNV	NM_024649.5:c.1169T>G	NP_078925.3:p.Met390Arg	missense_variant	HOM	rs113624356	0.00157007	0.00277274	12143	Pathogenic/Likely_pathogenic	Pathogenic	AR
S13	Male	37	ABCA4	SNV	NM_000350.3:c.4540-2A>G		splice_acceptor_variant	HET	rs61752435	3.9765e-06	8.7907e-06	92869	Pathogenic	Pathogenic	AR
S13	Male	37	ABCA4	SNV	NM_000350.3:c.1622T>C	NP_000341.2:p.Leu541Pro	missense_variant	HET	rs61751392	0.000162652	0.000209095	99067	Pathogenic/Likely_pathogenic	Pathogenic	AR
S13	Male	37	ABCA4	SNV	NM_000350.3:c.3113C>T	NP_000341.2:p.Ala1038Val	missense_variant	HET	rs61751374	0.00175457	0.00230183	7894	Pathogenic/Likely_pathogenic	Pathogenic	AR
S14	Female	18	RP2	CNV	CNV heterozygous deletion of all exons in NM_006915.3			HET						Pathogenic	XL
S15	Female	34	ABCA4	SNV	NM_000350.3:c.2200T>G	NP_000341.2:p.Phe734Val	missense_variant	HET	rs772380617	8.0949e-06	1.79524e-05			Likely pathogenic	AR
S15	Female	34	ABCA4	SNV	NM_000350.3:c.5603A>T	NP_000341.2:p.Asn1868Ile	missense_variant	HET	rs1801466	0.0421913	0.0664735	99390	Conflicting_interpretations_of_pathogenicity	Hypomorphic	AR
S15	Female	34	ABCA4	SNV	NM_000350.3:c.4532C>G	NP_000341.2:p.Pro1511Arg	missense_variant	HET		0	0	857006	Pathogenic	Likely pathogenic	AR
S16	Male	63	ABCA4	SNV	NM_000350.3:c.5603A>T	NP_000341.2:p.Asn1868Ile	missense_variant	HET	rs1801466	0.0421913	0.0664735	99390	Conflicting_interpretations_of_pathogenicity	Hypomorphic	AR
S16	Male	63	ABCA4	SNV	NM_000350.3:c.3094G>T	NP_000341.2:p.Gly1032Ter	stop_gained	HET		0	0			Pathogenic	AR
S17	Male	23	RS1	SNV	NM_000330.4:c.78+5G>C		splice_donor_5th_base_variant, intron_variant	HEMI		0	0	2115386	Uncertain_significance	Likely pathogenic	XL
S18	Male	24	RS1	SNV	NM_000330.4:c.78+5G>C		splice_donor_5th_base_variant, intron_variant	HEMI		0	0	2115386	Uncertain_significance	Likely pathogenic	XL
S20	Male	32	BEST1	SNV	NM_004183.4:c.703G>C	NP_004174.1:p.Val235Leu	missense_variant	HET	rs281865245	0	0	99745	not_provided	Pathogenic	AD
S22	Male	49	RP1	SNV	NM_006269.2:c.2756G>A	NP_006260.1:p.Trp919Ter	stop_gained	HET		0	0	865866	Likely_pathogenic	Pathogenic	AD
S23	Male	36	PRPH2	SNV	NM_000322.5:c.499G>A	NP_000313.2:p.Gly167Ser	missense_variant	HET	rs527236098	0	0	143070	Pathogenic/Likely_pathogenic	Likely pathogenic	AD
S24	Female	11	ABCA4	SNV	NM_000350.3:c.1622T>C	NP_000341.2:p.Leu541Pro	missense_variant	HOM	rs61751392	0.000162652	0.000209095	99067	Pathogenic/Likely_pathogenic	Pathogenic	AR
S24	Female	11	ABCA4	SNV	NM_000350.3:c.3113C>T	NP_000341.2:p.Ala1038Val	missense_variant	HOM	rs61751374	0.00175457	0.00230183	7894	Pathogenic/Likely_pathogenic	Pathogenic	AR
S29	Female	1	CEP290	SNV	NM_025114.4:c.1753C>T	NP_079390.3:p.Gln585Ter	stop_gained	HET		0	0	934697	Pathogenic	Pathogenic	AR
S29	Female	1	CEP290	SNV	NM_025114.4:c.2991+1655A>G		intron_variant	HET	rs281865192	0.000127755	0.000260078	1337	Pathogenic/Likely_pathogenic	Pathogenic	AR
S30	Male	19	LRAT	SNV	NM_004744.5:c.139C>T	NP_004735.2:p.Arg47Ter	stop_gained	HOM	rs779996159	1.19383e-05	1.75852e-05	817558	Pathogenic/Likely_pathogenic	Pathogenic	AR
S31	Female	46	CRB1	SNV	NM_201253.3:c.2843G>A	NP_957705.1:p.Cys948Tyr	missense_variant, splice_region_variant	HOM	rs62645748	0.000202696	0.000389451	39614	Pathogenic	Pathogenic	AR
S32	Male	12	CHM	CNV	CNV hemizygous deletion of all exons in NM_000390.4			HEMI						Pathogenic	XL
S33	Female	37	ABCA4	SNV	NM_000350.3:c.1622T>C	NP_000341.2:p.Leu541Pro	missense_variant	HET	rs61751392	0.000162652	0.000209095	99067	Pathogenic/Likely_pathogenic	Pathogenic	AR
S33	Female	37	ABCA4	SNV	NM_000350.3:c.2588G>C	NP_000341.2:p.Gly863Ala	missense_variant, splice_region_variant	HET	rs76157638	0.0042951	0.00784034	7879	Conflicting_interpretations_of_pathogenicity	Pathogenic	AR
S33	Female	37	ABCA4	SNV	NM_000350.3:c.3113C>T	NP_000341.2:p.Ala1038Val	missense_variant	HET	rs61751374	0.00175457	0.00230183	7894	Pathogenic/Likely_pathogenic	Pathogenic	AR
S34	Female	5	ABCA4	SNV	NM_000350.3:c.3113C>T	NP_000341.2:p.Ala1038Val	missense_variant	HOM	rs61751374	0.00175457	0.00230183	7894	Pathogenic/Likely_pathogenic	Pathogenic	AR
S34	Female	5	ABCA4	SNV	NM_000350.3:c.1622T>C	NP_000341.2:p.Leu541Pro	missense_variant	HOM	rs61751392	0.000162652	0.000209095	99067	Pathogenic/Likely_pathogenic	Pathogenic	AR
S35	Female	46	PHYH	SNV	NM_006214.4:c.364C>T	NP_006205.1:p.Gln122Ter	stop_gained	HET		0	0			Likely pathogenic	AR
S35	Female	46	PHYH	SNV	NM_006214.4:c.763A>C	NP_006205.1:p.Thr255Pro	missense_variant	HET		0	0			Unknown significance	AR
S37	Male	10	ABCA4	SNV	NM_000350.3:c.1622T>C	NP_000341.2:p.Leu541Pro	missense_variant	HET	rs61751392	0.000162652	0.000209095	99067	Pathogenic/Likely_pathogenic	Pathogenic	AR
S37	Male	10	ABCA4	SNV	NM_000350.3:c.3113C>T	NP_000341.2:p.Ala1038Val	missense_variant	HET	rs61751374	0.00175457	0.00230183	7894	Pathogenic/Likely_pathogenic	Pathogenic	AR
S37	Male	10	ABCA4	small indel (insertion)	NM_000350.3:c.2548dup	NP_000341.2:p.Tyr850LeufsTer9	frameshift_variant	HET		0	0			Likely pathogenic	AR
S38	Male	3	CNGB3	SNV	NM_019098.5:c.1006G>T	NP_061971.3:p.Glu336Ter	stop_gained	HOM	rs373862340	4.03116e-05	6.38081e-05	188968	Pathogenic/Likely_pathogenic	Pathogenic	AR
S39	Female	33	CNGB3	SNV	NM_019098.5:c.1578+1G>A		splice_donor_variant	HOM	rs372006750	1.99893e-05	4.42603e-05	189031	Pathogenic/Likely_pathogenic	Pathogenic	AR
S40	Male	4	CRB1	SNV	NM_201253.3:c.2042G>A	NP_957705.1:p.Cys681Tyr	missense_variant	HET	rs62636266	3.9827e-06	8.8174e-06	99874	Pathogenic	Pathogenic	AR
S40	Male	4	CRB1	small indel (deletion)	NM_201253.3:c.1660del	NP_957705.1:p.Val554CysfsTer19	frameshift_variant	HET		0	0	1384992	Pathogenic	Pathogenic	AR
S41	Female	35	ABCA4	SNV	NM_000350.3:c.1622T>C	NP_000341.2:p.Leu541Pro	missense_variant	HET	rs61751392	0.000162652	0.000209095	99067	Pathogenic/Likely_pathogenic	Pathogenic	AR
S41	Female	35	ABCA4	SNV	NM_000350.3:c.5882G>A	NP_000341.2:p.Gly1961Glu	missense_variant	HET	rs1800553	0.00456429	0.00377832	7888	Conflicting_interpretations_of_pathogenicity	Pathogenic	AR
S41	Female	35	ABCA4	SNV	NM_000350.3:c.3113C>T	NP_000341.2:p.Ala1038Val	missense_variant	HET	rs61751374	0.00175457	0.00230183	7894	Pathogenic/Likely_pathogenic	Pathogenic	AR
S43	Male	15	ABCA4	SNV	NM_000350.3:c.1622T>C	NP_000341.2:p.Leu541Pro	missense_variant	HET	rs61751392	0.000162652	0.000209095	99067	Pathogenic/Likely_pathogenic	Pathogenic	AR
S43	Male	15	ABCA4	SNV	NM_000350.3:c.768G>T	NP_000341.2:p.Val256=	splice_region_variant, synonymous_variant	HET	rs62645944	8.4865e-05	0.000185805	99505	Pathogenic/Likely_pathogenic	Pathogenic	AR
S43	Male	15	ABCA4	SNV	NM_000350.3:c.3113C>T	NP_000341.2:p.Ala1038Val	missense_variant	HET	rs61751374	0.00175457	0.00230183	7894	Pathogenic/Likely_pathogenic	Pathogenic	AR
S44	Female	9	ABCA4	SNV	NM_000350.3:c.3113C>T	NP_000341.2:p.Ala1038Val	missense_variant	HET	rs61751374	0.00175457	0.00230183	7894	Pathogenic/Likely_pathogenic	Pathogenic	AR
S44	Female	9	ABCA4	SNV	NM_000350.3:c.1622T>C	NP_000341.2:p.Leu541Pro	missense_variant	HET	rs61751392	0.000162652	0.000209095	99067	Pathogenic/Likely_pathogenic	Pathogenic	AR
S44	Female	9	ABCA4	SNV	NM_000350.3:c.5714+5G>A		splice_donor_5th_base_variant, intron_variant	HET	rs61751407	0.000297145	0.000550115	99403	Pathogenic/Likely_pathogenic	Pathogenic	AR
S45	Female	42	EYS	small indel (deletion)	NM_001142800.2:c.7654del	NP_001136272.1:p.Val2552Ter	frameshift_variant	HET	rs1064796020	0	0	422819	Pathogenic	Pathogenic	AR
S45	Female	42	EYS	CNV	CNV heterozygous duplication of exons 27-29 in NM_001142800.2			HET						Pathogenic	AR
S47	Female	36	PROM1	SNV	NM_006017.3:c.1301+2T>C		splice_donor_variant	HET	rs775957498	3.61554e-05	4.72441e-05	623211	Pathogenic/Likely_pathogenic	Pathogenic	AD
S48	Male	52	PDE6B	SNV	NM_000283.4:c.1107+3A>G		splice_donor_region_variant, intron_variant	HET	rs370898371	4.24448e-05	9.29728e-05	438188	Conflicting_interpretations_of_pathogenicity	Likely pathogenic	AR
S48	Male	52	PDE6B	SNV	NM_000283.3:c.468G>C	NP_000274.2:p.Glu156Asp	missense_variant, splice_region_variant	HET		0	0			Unknown significance	AR
S49	Male	12	VPS13B	SNV	NM_152564.5:c.11216-2A>G		splice_acceptor_variant	HOM	rs867112705	0	0	554203	Pathogenic/Likely_pathogenic	Likely pathogenic	AR
S50	Male	38	OPA1	SNV	NM_130837.3:c.2051C>G	NP_570850.2:p.Ser684Ter	stop_gained	HET		0	0	1691850	Likely_pathogenic	Pathogenic	AD
S50	Male	38	OAT	SNV	NM_000274.4:c.1058G>A	NP_000265.1:p.Gly353Asp	missense_variant	HOM	rs121965053	3.99106e-05	8.82628e-05	170	Pathogenic/Likely_pathogenic	Pathogenic	AR
S53	Female	24	CRB1	SNV	NM_201253.3:c.2171A>G	NP_957705.1:p.Tyr724Cys	missense_variant	HET	rs765676754	7.967e-06	1.76264e-05	872033	Pathogenic/Likely_pathogenic	Pathogenic	AR
S53	Female	24	CRB1	SNV	NM_201253.3:c.2843G>A	NP_957705.1:p.Cys948Tyr	missense_variant, splice_region_variant	HET	rs62645748	0.000202696	0.000389451	39614	Pathogenic	Pathogenic	AR
S54	Male	27	USH2A	SNV	NM_206933.4:c.9424G>T	NP_996816.3:p.Gly3142Ter	stop_gained	HET	rs397518048	2.39818e-05	5.32661e-05	48626	Pathogenic/Likely_pathogenic	Pathogenic	AR
S54	Male	27	USH2A	SNV	NM_206933.4:c.5020A>T	NP_996816.3:p.Lys1674Ter	stop_gained	HET		0	0	2578364	Pathogenic	Pathogenic	AR
S55	Male	15	CRB1	SNV	NM_201253.3:c.3997G>A	NP_957705.1:p.Glu1333Lys	missense_variant	HET	rs137853136	1.591e-05	2.63848e-05	632096	Conflicting_interpretations_of_pathogenicity	Unknown significance	AR
S55	Male	15	CRB1	SNV	NM_201253.3:c.2843G>A	NP_957705.1:p.Cys948Tyr	missense_variant, splice_region_variant	HET	rs62645748	0.000202696	0.000389451	39614	Pathogenic	Pathogenic	AR
S56	Male	8	CRB1	SNV	NM_201253.3:c.2843G>A	NP_957705.1:p.Cys948Tyr	missense_variant, splice_region_variant	HET	rs62645748	0.000202696	0.000389451	39614	Pathogenic	Pathogenic	AR
S56	Male	8	CRB1	SNV	NM_201253.3:c.3997G>A	NP_957705.1:p.Glu1333Lys	missense_variant	HET	rs137853136	1.591e-05	2.63848e-05	632096	Conflicting_interpretations_of_pathogenicity	Unknown significance	AR
S57	Female	16	ABCA4	SNV	NM_000350.3:c.5882G>A	NP_000341.2:p.Gly1961Glu	missense_variant	HET	rs1800553	0.00456429	0.00377832	7888	Conflicting_interpretations_of_pathogenicity	Pathogenic	AR
S57	Female	16	ABCA4	SNV	NM_000350.3:c.571-2A>C		splice_acceptor_variant	HET		0	0			Likely pathogenic	AR
S58	Male	16	PRPF31	CNV	CNV heterozygous deletion of exons 4-5 in NM_015629.4			HET						Pathogenic	AD
S59	Male	36	OPA1	SNV	NM_130837.3:c.2362C>T	NP_570850.2:p.Arg788Ter	stop_gained	HET	rs1553784985	0	0	431941	Pathogenic	Pathogenic	AD
S60	Male	34	USH2A	SNV	NM_206933.4:c.849-1G>A		splice_acceptor_variant	HET		0	0			Likely pathogenic	AR
S60	Male	34	USH2A	CNV	CNV heterozygous deletion of exons 22-24 in NM_206933.4			HET						Pathogenic	AR
S61	Female	13	ABCA4	SNV	NM_000350.3:c.634C>T	NP_000341.2:p.Arg212Cys	missense_variant	HET	rs61750200	0.000106549	8.53613e-05	7898	Pathogenic/Likely_pathogenic	Pathogenic	AR
S61	Female	13	ABCA4	small indel (deletion)	NM_000350.3:c.4249_4251del	NP_000341.2:p.Phe1417del	inframe_deletion, splice_region_variant	HET	rs1467000353	0	0	871798	Pathogenic	Pathogenic	AR
S62	Male	3	CNGB3	small indel (deletion)	NM_019098.5:c.1148del	NP_061971.3:p.Thr383IlefsTer13	frameshift_variant	HET	rs397515360	0.00175004	0.00277133	5225	Conflicting_interpretations_of_pathogenicity	Pathogenic	AR
S62	Male	3	CNGB3	small indel (deletion)	NM_019098.5:c.819_826del	NP_061971.3:p.Arg274ValfsTer13	frameshift_variant	HET	rs775796581	6.01195e-05	0.000116185	374027	Pathogenic	Pathogenic	AR
S63	Female	57	ABCA4	SNV	NM_000350.3:c.3113C>T	NP_000341.2:p.Ala1038Val	missense_variant	HET	rs61751374	0.00175457	0.00230183	7894	Pathogenic/Likely_pathogenic	Pathogenic	AR
S63	Female	57	ABCA4	SNV	NM_000350.3:c.5882G>A	NP_000341.2:p.Gly1961Glu	missense_variant	HET	rs1800553	0.00456429	0.00377832	7888	Conflicting_interpretations_of_pathogenicity	Pathogenic	AR
S63	Female	57	ABCA4	SNV	NM_000350.3:c.1622T>C	NP_000341.2:p.Leu541Pro	missense_variant	HET	rs61751392	0.000162652	0.000209095	99067	Pathogenic/Likely_pathogenic	Pathogenic	AR
S64	Female	<1	CEP290	SNV	NM_025114.4:c.2991+1655A>G		intron_variant	HOM	rs281865192	0.000127755	0.000260078	1337	Pathogenic/Likely_pathogenic	Pathogenic	AR
S65	Male	16	ABCA4	SNV	NM_000350.3:c.4234C>T	NP_000341.2:p.Gln1412Ter	stop_gained	HET	rs61750137	7.0729e-06	1.54892e-05	99263	Pathogenic	Pathogenic	AR
S65	Male	16	ABCA4	SNV	NM_000350.3:c.5882G>A	NP_000341.2:p.Gly1961Glu	missense_variant	HET	rs1800553	0.00456429	0.00377832	7888	Conflicting_interpretations_of_pathogenicity	Pathogenic	AR
S66	Male	20	TULP1	small indel (deletion)	NM_003322.6:c.1130_1139del	NP_003313.3:p.Asn377ArgfsTer27	frameshift_variant	HET		0	0			Likely pathogenic	AR
S66	Male	20	TULP1	SNV	NM_003322.6:c.1082G>A	NP_003313.3:p.Arg361Gln	missense_variant	HET	rs1313593155	7.9544e-06	8.7934e-06	802209	Conflicting_interpretations_of_pathogenicity	Unknown significance	AR
S69	Female	27	USH2A	SNV	NM_206933.3:c.2102C>A	NP_996816.2:p.Thr701Lys	missense_variant	HET		0	0			Unknown significance	AR
S69	Female	27	USH2A	SNV	NM_206933.4:c.11864G>A	NP_996816.3:p.Trp3955Ter	stop_gained	HET	rs111033364	0.000116791	0.000248228	2357	Pathogenic	Pathogenic	AR
S71	Female	17	ABCA4	SNV	NM_000350.3:c.1622T>C	NP_000341.2:p.Leu541Pro	missense_variant	HET	rs61751392	0.000162652	0.000209095	99067	Pathogenic/Likely_pathogenic	Pathogenic	AR
S71	Female	17	ABCA4	SNV	NM_000350.3:c.3113C>T	NP_000341.2:p.Ala1038Val	missense_variant	HET	rs61751374	0.00175457	0.00230183	7894	Pathogenic/Likely_pathogenic	Pathogenic	AR
S71	Female	17	ABCA4	small indel (insertion)	NM_000350.3:c.4537dup	NP_000341.2:p.Gln1513ProfsTer42	frameshift_variant, splice_region_variant	HET	rs281865377	5.78451e-05	6.61857e-05	99292	Pathogenic	Pathogenic	AR
S73	Female	37	USH2A	SNV	NM_206933.4:c.2276G>T	NP_996816.3:p.Cys759Phe	missense_variant	HET	rs80338902	0.000967694	0.00141522	2356	Pathogenic	Pathogenic	AR
S73	Female	37	USH2A	SNV	NM_206933.4:c.11048-2A>G		splice_acceptor_variant	HET	rs200871041	3.9827e-06	8.8166e-06	553421	Pathogenic/Likely_pathogenic	Pathogenic	AR
S76	Male	11	CEP290	SNV	NM_025114.4:c.2991+1655A>G		intron_variant	HOM	rs281865192	0.000127755	0.000260078	1337	Pathogenic/Likely_pathogenic	Pathogenic	AR
S77	Male	16	RP2	SNV	NM_006915.3:c.832C>T	NP_008846.2:p.Gln278Ter	stop_gained	HEMI		0	0	1354932	Pathogenic	Likely pathogenic	XL
S80	Female	55	USH2A	SNV	NM_206933.4:c.11048-2A>G		splice_acceptor_variant	HOM	rs200871041	3.9827e-06	8.8166e-06	553421	Pathogenic/Likely_pathogenic	Pathogenic	AR
S81	Male	19	USH2A	SNV	NM_206933.4:c.11864G>A	NP_996816.3:p.Trp3955Ter	stop_gained	HET	rs111033364	0.000116791	0.000248228	2357	Pathogenic	Pathogenic	AR
S81	Male	19	USH2A	CNV	CNV heterozygous deletion of exons 5-37 in NM_206933.4			HET						Pathogenic	AR
S84	Female	27	USH2A	CNV	CNV heterozygous deletion of exons 9-11 in NM_206933.4			HET						Pathogenic	AR
S84	Female	27	USH2A	CNV	CNV heterozygous deletion of exons 22-24 in NM_206933.4			HET						Pathogenic	AR
S86	Female	30	PRPH2	SNV	NM_000322.5:c.514C>T	NP_000313.2:p.Arg172Trp	missense_variant	HET	rs61755792	0	0	13170	Pathogenic/Likely_pathogenic	Pathogenic	AD
S88	Female	12	ABCA4	SNV	NM_000350.3:c.4139C>T	NP_000341.2:p.Pro1380Leu	missense_variant	HET	rs61750130	0.000233633	0.000279048	7904	Pathogenic/Likely_pathogenic	Pathogenic	AR
S88	Female	12	ABCA4	SNV	NM_000350.3:c.5714+5G>A		splice_donor_5th_base_variant, intron_variant	HET	rs61751407	0.000297145	0.000550115	99403	Pathogenic/Likely_pathogenic	Pathogenic	AR
S91	Male	37	ABCA4	SNV	NM_000350.3:c.1622T>C	NP_000341.2:p.Leu541Pro	missense_variant	HET	rs61751392	0.000162652	0.000209095	99067	Pathogenic/Likely_pathogenic	Pathogenic	AR
S91	Male	37	ABCA4	SNV	NM_000350.3:c.3113C>T	NP_000341.2:p.Ala1038Val	missense_variant	HET	rs61751374	0.00175457	0.00230183	7894	Pathogenic/Likely_pathogenic	Pathogenic	AR
S91	Male	37	ABCA4	SNV	NM_000350.3:c.5882G>A	NP_000341.2:p.Gly1961Glu	missense_variant	HET	rs1800553	0.00456429	0.00377832	7888	Conflicting_interpretations_of_pathogenicity	Pathogenic	AR
S93	Female	59	ABCA4	SNV	NM_000350.3:c.3113C>T	NP_000341.2:p.Ala1038Val	missense_variant	HOM	rs61751374	0.00175457	0.00230183	7894	Pathogenic/Likely_pathogenic	Pathogenic	AR
S93	Female	59	ABCA4	SNV	NM_000350.3:c.1622T>C	NP_000341.2:p.Leu541Pro	missense_variant	HOM	rs61751392	0.000162652	0.000209095	99067	Pathogenic/Likely_pathogenic	Pathogenic	AR
S94	Female	17	ABCA4	SNV	NM_000350.3:c.4667+5G>T		splice_donor_5th_base_variant, intron_variant	HET	rs371057476	0	0			Unknown significance	AR
S94	Female	17	ABCA4	SNV	NM_000350.3:c.3413T>A	NP_000341.2:p.Leu1138His	missense_variant	HET		0	0	986929	Likely_pathogenic	Likely pathogenic	AR
S94	Female	17	ABCA4	SNV	NM_000350.3:c.5882G>A	NP_000341.2:p.Gly1961Glu	missense_variant	HET	rs1800553	0.00456429	0.00377832	7888	Conflicting_interpretations_of_pathogenicity	Pathogenic	AR
S94	Female	17	ABCA4	SNV	NM_000350.3:c.2549A>G	NP_000341.2:p.Tyr850Cys	missense_variant	HET	rs143797418	0	0	1358935	Uncertain_significance	Unknown significance	AR
S96	Female	27	ABCA4	SNV	NM_000350.3:c.4919G>A	NP_000341.2:p.Arg1640Gln	missense_variant	HET	rs61751403	3.18183e-05	2.63806e-05	99331	Pathogenic/Likely_pathogenic	Pathogenic	AR
S96	Female	27	ABCA4	SNV	NM_000350.3:c.3113C>T	NP_000341.2:p.Ala1038Val	missense_variant	HET	rs61751374	0.00175457	0.00230183	7894	Pathogenic/Likely_pathogenic	Pathogenic	AR
S96	Female	27	ABCA4	SNV	NM_000350.3:c.1622T>C	NP_000341.2:p.Leu541Pro	missense_variant	HET	rs61751392	0.000162652	0.000209095	99067	Pathogenic/Likely_pathogenic	Pathogenic	AR
S97	Male	19	ABCA4	SNV	NM_000350.3:c.3085C>T	NP_000341.2:p.Gln1029Ter	stop_gained	HET	rs61751397	0	0	99197	Pathogenic	Pathogenic	AR
S97	Male	19	ABCA4	SNV	NM_000350.3:c.5603A>T	NP_000341.2:p.Asn1868Ile	missense_variant	HET	rs1801466	0.0421913	0.0664735	99390	Conflicting_interpretations_of_pathogenicity	Hypomorphic	AR
S99	Male	27	RPGR	SNV	NM_001034853.2:c.2587G>T	NP_001030025.1:p.Glu863Ter	stop_gained	HEMI		0	0	1172697	Uncertain_significance	Pathogenic	XL
S100	Female	11	ABCA4	SNV	NM_000350.3:c.1622T>C	NP_000341.2:p.Leu541Pro	missense_variant	HET	rs61751392	0.000162652	0.000209095	99067	Pathogenic/Likely_pathogenic	Pathogenic	AR
S100	Female	11	ABCA4	SNV	NM_000350.3:c.3113C>T	NP_000341.2:p.Ala1038Val	missense_variant	HET	rs61751374	0.00175457	0.00230183	7894	Pathogenic/Likely_pathogenic	Pathogenic	AR
S100	Female	11	ABCA4	SNV	NM_000350.3:c.4540-2A>G		splice_acceptor_variant	HET	rs61752435	3.9765e-06	8.7907e-06	92869	Pathogenic	Pathogenic	AR
S101	Male	17	CACNA1F	SNV	NM_001256789.3:c.4016G>T	NP_001243718.1:p.Gly1339Val	missense_variant	HEMI		0	0			Likely pathogenic	XL
S103	Female	6	CRB1	SNV	NM_201253.3:c.1342C>T	NP_957705.1:p.Gln448Ter	stop_gained	HET		0	0			Likely pathogenic	AR
S103	Female	6	CRB1	SNV	NM_201253.3:c.2843G>A	NP_957705.1:p.Cys948Tyr	missense_variant, splice_region_variant	HET	rs62645748	0.000202696	0.000389451	39614	Pathogenic	Pathogenic	AR
S106	Male	61	USH2A	SNV	NM_206933.4:c.10732A>C	NP_996816.3:p.Ser3578Arg	missense_variant	HET		0	0			Likely pathogenic	AR
S106	Male	61	USH2A	SNV	NM_206933.3:c.11266G>A	NP_996816.2:p.Gly3756Ser	missense_variant	HET		0	0	2157820	Likely_pathogenic	Likely pathogenic	AR
S107	Male	15	RAB28	CNV	CNV homozygous deletion of exons 5-7 in NM_001017979.3			HOM						Pathogenic	AR
S108	Male	14	ABCA4	SNV	NM_000350.3:c.4070C>T	NP_000341.2:p.Ala1357Val	missense_variant	HET		0	0	969178	Pathogenic/Likely_pathogenic	Likely pathogenic	AR
S108	Male	14	ABCA4	SNV	NM_000350.3:c.1622T>C	NP_000341.2:p.Leu541Pro	missense_variant	HET	rs61751392	0.000162652	0.000209095	99067	Pathogenic/Likely_pathogenic	Pathogenic	AR
S108	Male	14	ABCA4	SNV	NM_000350.3:c.3113C>T	NP_000341.2:p.Ala1038Val	missense_variant	HET	rs61751374	0.00175457	0.00230183	7894	Pathogenic/Likely_pathogenic	Pathogenic	AR
S110	Female	44	SNRNP200	SNV	NM_014014.5:c.2042G>T	NP_054733.2:p.Arg681Leu	missense_variant	HET	rs527236113	0	0	812431	Likely_pathogenic	Pathogenic	AD
S113	Male	19	ABCA4	SNV	NM_000350.3:c.1022A>G	NP_000341.2:p.Glu341Gly	missense_variant	HOM		0	0	1457706	Pathogenic	Pathogenic	AR
S114	Male	25	ABCA4	SNV	NM_000350.3:c.1622T>C	NP_000341.2:p.Leu541Pro	missense_variant	HET	rs61751392	0.000162652	0.000209095	99067	Pathogenic/Likely_pathogenic	Pathogenic	AR
S114	Male	25	ABCA4	SNV	NM_000350.3:c.5882G>A	NP_000341.2:p.Gly1961Glu	missense_variant	HET	rs1800553	0.00456429	0.00377832	7888	Conflicting_interpretations_of_pathogenicity	Pathogenic	AR
S114	Male	25	ABCA4	SNV	NM_000350.3:c.3113C>T	NP_000341.2:p.Ala1038Val	missense_variant	HET	rs61751374	0.00175457	0.00230183	7894	Pathogenic/Likely_pathogenic	Pathogenic	AR
S115	Female	9	ABCA4	SNV	NM_000350.3:c.768G>T	NP_000341.2:p.Val256=	splice_region_variant, synonymous_variant	HET	rs62645944	8.4865e-05	0.000185805	99505	Pathogenic/Likely_pathogenic	Pathogenic	AR
S115	Female	9	ABCA4	SNV	NM_000350.3:c.4540-2A>G		splice_acceptor_variant	HET	rs61752435	3.9765e-06	8.7907e-06	92869	Pathogenic	Pathogenic	AR
S118	Male	10	ABCA4	SNV	NM_000350.3:c.3113C>T	NP_000341.2:p.Ala1038Val	missense_variant	HOM	rs61751374	0.00175457	0.00230183	7894	Pathogenic/Likely_pathogenic	Pathogenic	AR
S118	Male	10	ABCA4	SNV	NM_000350.3:c.1622T>C	NP_000341.2:p.Leu541Pro	missense_variant	HOM	rs61751392	0.000162652	0.000209095	99067	Pathogenic/Likely_pathogenic	Pathogenic	AR
S122	Male	7	CNGB3	small indel (deletion)	NM_019098.5:c.1148del	NP_061971.3:p.Thr383IlefsTer13	frameshift_variant	HOM	rs397515360	0.00175004	0.00277133	5225	Conflicting_interpretations_of_pathogenicity	Pathogenic	AR
S123	Male	8	ABCA4	SNV	NM_000350.3:c.1622T>C	NP_000341.2:p.Leu541Pro	missense_variant	HOM	rs61751392	0.000162652	0.000209095	99067	Pathogenic/Likely_pathogenic	Pathogenic	AR
S123	Male	8	ABCA4	SNV	NM_000350.3:c.3113C>T	NP_000341.2:p.Ala1038Val	missense_variant	HOM	rs61751374	0.00175457	0.00230183	7894	Pathogenic/Likely_pathogenic	Pathogenic	AR
S124	Male	1	CNGB3	small indel (deletion)	NM_019098.5:c.886_896delinsT	NP_061971.3:p.Thr296TyrfsTer9	frameshift_variant	HET	rs886063161	0	0	363876	Pathogenic/Likely_pathogenic	Pathogenic	AR
S124	Male	1	CNGB3	SNV	NM_019098.5:c.1578+1G>A		splice_donor_variant	HET	rs372006750	1.99893e-05	4.42603e-05	189031	Pathogenic/Likely_pathogenic	Pathogenic	AR
S125	Female	18	ABCA4	SNV	NM_000350.3:c.3113C>T	NP_000341.2:p.Ala1038Val	missense_variant	HOM	rs61751374	0.00175457	0.00230183	7894	Pathogenic/Likely_pathogenic	Pathogenic	AR
S125	Female	18	ABCA4	SNV	NM_000350.3:c.1622T>C	NP_000341.2:p.Leu541Pro	missense_variant	HOM	rs61751392	0.000162652	0.000209095	99067	Pathogenic/Likely_pathogenic	Pathogenic	AR
S126	Female	1	CNGB3	small indel (deletion)	NM_019098.5:c.1148del	NP_061971.3:p.Thr383IlefsTer13	frameshift_variant	HET	rs397515360	0.00175004	0.00277133	5225	Conflicting_interpretations_of_pathogenicity	Pathogenic	AR
S126	Female	1	CNGB3	small indel (deletion)	NM_019098.5:c.819_826del	NP_061971.3:p.Arg274ValfsTer13	frameshift_variant	HET	rs775796581	6.01195e-05	0.000116185	374027	Pathogenic	Pathogenic	AR
S128	Female	47	OPA1	small indel (deletion)	NM_130837.3:c.2873_2876del	NP_570850.2:p.Val958GlyfsTer3	splice_acceptor_variant, coding_sequence_variant	HET	rs80356530	3.53857e-05	6.20126e-05	5082	Pathogenic/Likely_pathogenic	Pathogenic	AD
S129	Male	54	CRB1	SNV	NM_201253.3:c.3599G>A	NP_957705.1:p.Cys1200Tyr	missense_variant	HET		0	0			Unknown significance	AR
S129	Male	54	CRB1	SNV	NM_201253.3:c.2843G>A	NP_957705.1:p.Cys948Tyr	missense_variant, splice_region_variant	HET	rs62645748	0.000202696	0.000389451	39614	Pathogenic	Pathogenic	AR
S130	Male	41	RHO	SNV	NM_000539.3:c.491C>T	NP_000530.1:p.Ala164Val	missense_variant	HET	rs104893793	3.9787e-06	0	417867	Pathogenic/Likely_pathogenic	Pathogenic	AD
S132	Female	3	CNGB3	small indel (deletion)	NM_019098.5:c.1148del	NP_061971.3:p.Thr383IlefsTer13	frameshift_variant	HOM	rs397515360	0.00175004	0.00277133	5225	Conflicting_interpretations_of_pathogenicity	Pathogenic	AR
S133	Male	37	ABCA4	SNV	NM_000350.3:c.1937+1G>A		splice_donor_variant	HET	rs61752401	3.18471e-05	0	99104	Pathogenic	Pathogenic	AR
S133	Male	37	ABCA4	SNV	NM_000350.3:c.5882G>A	NP_000341.2:p.Gly1961Glu	missense_variant	HET	rs1800553	0.00456429	0.00377832	7888	Conflicting_interpretations_of_pathogenicity	Pathogenic	AR
S134	Male	21	ABCA4	SNV	NM_000350.3:c.3113C>T	NP_000341.2:p.Ala1038Val	missense_variant	HET	rs61751374	0.00175457	0.00230183	7894	Pathogenic/Likely_pathogenic	Pathogenic	AR
S134	Male	21	ABCA4	SNV	NM_000350.3:c.5882G>A	NP_000341.2:p.Gly1961Glu	missense_variant	HET	rs1800553	0.00456429	0.00377832	7888	Conflicting_interpretations_of_pathogenicity	Pathogenic	AR
S134	Male	21	ABCA4	SNV	NM_000350.3:c.1622T>C	NP_000341.2:p.Leu541Pro	missense_variant	HET	rs61751392	0.000162652	0.000209095	99067	Pathogenic/Likely_pathogenic	Pathogenic	AR
S135	Male	13	CRB1	SNV	NM_201253.3:c.2042G>A	NP_957705.1:p.Cys681Tyr	missense_variant	HET	rs62636266	3.9827e-06	8.8174e-06	99874	Pathogenic	Pathogenic	AR
S135	Male	13	CRB1	SNV	NM_201253.3:c.2843G>A	NP_957705.1:p.Cys948Tyr	missense_variant, splice_region_variant	HET	rs62645748	0.000202696	0.000389451	39614	Pathogenic	Pathogenic	AR
S137	Male	16	OPA1	SNV	NM_130837.3:c.2044A>T	NP_570850.2:p.Arg682Ter	stop_gained	HET		0	0			Pathogenic	AD
S139	Male	42	NR2E3	small indel (deletion)	NM_014249.4:c.481del	NP_055064.1:p.Thr161HisfsTer18	frameshift_variant	HET	rs759339012	6.84405e-05	0.000166543	636047	Pathogenic	Pathogenic	AR
S139	Male	42	NR2E3	SNV	NM_014249.4:c.119-2A>C		splice_acceptor_variant	HET	rs2723341	0.000503117	0.000949668	191059	Pathogenic/Likely_pathogenic	Pathogenic	AR
S140	Female	12	RHO	SNV	NM_000539.3:c.533A>G	NP_000530.1:p.Tyr178Cys	missense_variant, splice_region_variant	HET	rs104893776	0	0	13025	Pathogenic/Likely_pathogenic	Pathogenic	AD
S143	Female	55	OPA1	SNV	NM_015560.2:c.802T>G	NP_056375.2:p.Tyr268Asp	missense_variant	HET		0	0			Likely pathogenic	AD
S144	Male	11	OPA1	SNV	NM_015560.2:c.1142C>A	NP_056375.2:p.Thr381Asn	missense_variant, splice_region_variant	HET		0	0	1484322	Uncertain_significance	Likely pathogenic	AD
S146	Male	41	ABCA4	SNV	NM_000350.3:c.2588G>C	NP_000341.2:p.Gly863Ala	missense_variant, splice_region_variant	HET	rs76157638	0.0042951	0.00784034	7879	Conflicting_interpretations_of_pathogenicity	Pathogenic	AR
S146	Male	41	ABCA4	SNV	NM_000350.3:c.6286G>A	NP_000341.2:p.Glu2096Lys	missense_variant	HET	rs61750646	7.9811e-06	8.8285e-06	99445	Conflicting_interpretations_of_pathogenicity	Pathogenic	AR
S147	Male	23	ABCA4	SNV	NM_000350.3:c.6089G>A	NP_000341.2:p.Arg2030Gln	missense_variant	HET	rs61750641	0.000353627	0.000619627	99428	Pathogenic/Likely_pathogenic	Pathogenic	AR
S147	Male	23	ABCA4	SNV	NM_000350.3:c.4234C>T	NP_000341.2:p.Gln1412Ter	stop_gained	HET	rs61750137	7.0729e-06	1.54892e-05	99263	Pathogenic	Pathogenic	AR
S148	Male	20	EYS	small indel (deletion)	NM_001142800.2:c.6714del	NP_001136272.1:p.Ile2239SerfsTer17	frameshift_variant	HET	rs752953889	3.80996e-05	6.50639e-05	357699	Pathogenic/Likely_pathogenic	Pathogenic	AR
S148	Male	20	EYS	small indel (deletion)	NM_001142800.2:c.9380_9383del	NP_001136272.1:p.Ile3127AsnfsTer2	frameshift_variant	HET	rs1373607946	7.127e-06	1.80832e-05	2675321	Likely_pathogenic	Unknown significance	AR
S149	Male	8	GPR179	small indel (deletion)	NM_001004334.4:c.984del	NP_001004334.3:p.Ser329LeufsTer4	frameshift_variant	HET	rs770066665	0.000536461	0.000748702	31204	Conflicting_interpretations_of_pathogenicity	Pathogenic	AR
S149	Male	8	GPR179	SNV	NM_001004334.4:c.1141C>T	NP_001004334.3:p.Arg381Trp	missense_variant	HET	rs749683775	4.69873e-05	1.89068e-05	1470101	Uncertain_significance	Unknown significance	AR
S150	Male	32	ABCA4	SNV	NM_000350.3:c.3113C>T	NP_000341.2:p.Ala1038Val	missense_variant	HET	rs61751374	0.00175457	0.00230183	7894	Pathogenic/Likely_pathogenic	Pathogenic	AR
S150	Male	32	ABCA4	SNV	NM_000350.3:c.5882G>A	NP_000341.2:p.Gly1961Glu	missense_variant	HET	rs1800553	0.00456429	0.00377832	7888	Conflicting_interpretations_of_pathogenicity	Pathogenic	AR
S150	Male	32	ABCA4	SNV	NM_000350.3:c.1622T>C	NP_000341.2:p.Leu541Pro	missense_variant	HET	rs61751392	0.000162652	0.000209095	99067	Pathogenic/Likely_pathogenic	Pathogenic	AR
S152	Male	21	KCNV2	SNV	NM_133497.4:c.778A>T	NP_598004.1:p.Lys260Ter	stop_gained	HEMI	rs139027297	3.33467e-05	2.47488e-05	265419	Pathogenic	Pathogenic	AR
S152	Male	21	KCNV2	CNV	CNV heterozygous deletion of exons 1-2 in NM_133497.4			HET						Pathogenic	AR
S153	Male	36	RPGR	SNV	NM_001034853.2:c.1415-9A>G		intron_variant	HEMI		0	0	1339960	Likely_pathogenic	Pathogenic	XL
S155	Female	<1	CEP290	small indel (deletion)	NM_025114.4:c.1666del	NP_079390.3:p.Ile556PhefsTer17	frameshift_variant	HET	rs727503855	0.00140375	0.00176411	217622	Pathogenic	Pathogenic	AR
S155	Female	<1	CEP290	SNV	NM_025114.4:c.2991+1655A>G		intron_variant	HET	rs281865192	0.000127755	0.000260078	1337	Pathogenic/Likely_pathogenic	Pathogenic	AR
S156	Female	35	ABCA4	SNV	NM_000350.3:c.3113C>T	NP_000341.2:p.Ala1038Val	missense_variant	HET	rs61751374	0.00175457	0.00230183	7894	Pathogenic/Likely_pathogenic	Pathogenic	AR
S156	Female	35	ABCA4	SNV	NM_000350.3:c.1622T>C	NP_000341.2:p.Leu541Pro	missense_variant	HET	rs61751392	0.000162652	0.000209095	99067	Pathogenic/Likely_pathogenic	Pathogenic	AR
S156	Female	35	ABCA4	SNV	NM_000350.3:c.6320G>A	NP_000341.2:p.Arg2107His	missense_variant	HET	rs62642564	0.00202713	6.19876e-05	99448	Conflicting_interpretations_of_pathogenicity	Pathogenic	AR
S157	Male	22	ABCA4	SNV	NM_000350.3:c.5018+5G>A		splice_donor_5th_base_variant, intron_variant	HET	rs1553188588	0	0	438098	Likely_pathogenic	Pathogenic	AR
S157	Male	22	ABCA4	SNV	NM_000350.3:c.5714+5G>A		splice_donor_5th_base_variant, intron_variant	HET	rs61751407	0.000297145	0.000550115	99403	Pathogenic/Likely_pathogenic	Pathogenic	AR
S162	Male	34	ABCA4	SNV	NM_000350.3:c.160+5G>C		splice_donor_5th_base_variant, intron_variant	HET	rs1064793004	0	0	417978	Likely_pathogenic	Pathogenic	AR
S162	Male	34	ABCA4	SNV	NM_000350.3:c.3113C>T	NP_000341.2:p.Ala1038Val	missense_variant	HET	rs61751374	0.00175457	0.00230183	7894	Pathogenic/Likely_pathogenic	Pathogenic	AR
S162	Male	34	ABCA4	SNV	NM_000350.3:c.1622T>C	NP_000341.2:p.Leu541Pro	missense_variant	HET	rs61751392	0.000162652	0.000209095	99067	Pathogenic/Likely_pathogenic	Pathogenic	AR
S163	Female	35	ABCA4	SNV	NM_000350.3:c.454C>T	NP_000341.2:p.Arg152Ter	stop_gained	HOM	rs62646861	1.59253e-05	3.5233e-05	99300	Pathogenic/Likely_pathogenic	Pathogenic	AR
S164	Male	9	ABCA4	SNV	NM_000350.3:c.1622T>C	NP_000341.2:p.Leu541Pro	missense_variant	HET	rs61751392	0.000162652	0.000209095	99067	Pathogenic/Likely_pathogenic	Pathogenic	AR
S164	Male	9	ABCA4	SNV	NM_000350.3:c.3113C>T	NP_000341.2:p.Ala1038Val	missense_variant	HET	rs61751374	0.00175457	0.00230183	7894	Pathogenic/Likely_pathogenic	Pathogenic	AR
S164	Male	9	ABCA4	SNV	NM_000350.3:c.454C>T	NP_000341.2:p.Arg152Ter	stop_gained	HET	rs62646861	1.59253e-05	3.5233e-05	99300	Pathogenic/Likely_pathogenic	Pathogenic	AR
S165	Male	30	USH2A	SNV	NM_206933.4:c.13339A>G	NP_996816.3:p.Met4447Val	missense_variant	HET	rs139474806	0.000117004	3.11347e-05	554155	Conflicting_interpretations_of_pathogenicity	Unknown significance	AR
S165	Male	30	USH2A	SNV	NM_206933.4:c.11864G>A	NP_996816.3:p.Trp3955Ter	stop_gained	HET	rs111033364	0.000116791	0.000248228	2357	Pathogenic	Pathogenic	AR
S166	Female	36	USH2A	small indel (deletion)	NM_206933.4:c.993_994del	NP_996816.3:p.Arg331SerfsTer7	frameshift_variant	HET	rs1571703801	0	0	806359	Pathogenic/Likely_pathogenic	Pathogenic	AR
S166	Female	36	USH2A	SNV	NM_206933.4:c.2276G>T	NP_996816.3:p.Cys759Phe	missense_variant	HET	rs80338902	0.000967694	0.00141522	2356	Pathogenic	Pathogenic	AR
S168	Male	6	CNGB3	small indel (deletion)	NM_019098.5:c.819_826del	NP_061971.3:p.Arg274ValfsTer13	frameshift_variant	HOM	rs775796581	6.01195e-05	0.000116185	374027	Pathogenic	Pathogenic	AR
S169	Female	<1	CEP290	SNV	NM_025114.4:c.1753C>T	NP_079390.3:p.Gln585Ter	stop_gained	HET		0	0	934697	Pathogenic	Pathogenic	AR
S169	Female	<1	CEP290	SNV	NM_025114.4:c.2991+1655A>G		intron_variant	HET	rs281865192	0.000127755	0.000260078	1337	Pathogenic/Likely_pathogenic	Pathogenic	AR
S170	Male	13	ABCA4	SNV	NM_000350.3:c.5882G>A	NP_000341.2:p.Gly1961Glu	missense_variant	HET	rs1800553	0.00456429	0.00377832	7888	Conflicting_interpretations_of_pathogenicity	Pathogenic	AR
S170	Male	13	ABCA4	SNV	NM_000350.3:c.3113C>T	NP_000341.2:p.Ala1038Val	missense_variant	HET	rs61751374	0.00175457	0.00230183	7894	Pathogenic/Likely_pathogenic	Pathogenic	AR
S170	Male	13	ABCA4	SNV	NM_000350.3:c.1622T>C	NP_000341.2:p.Leu541Pro	missense_variant	HET	rs61751392	0.000162652	0.000209095	99067	Pathogenic/Likely_pathogenic	Pathogenic	AR
S172	Male	34	RPGR	small indel (deletion)	NM_001034853.2:c.2405_2406del	NP_001030025.1:p.Glu802GlyfsTer32	frameshift_variant	HEMI	rs398122960	0	0	91389	Pathogenic/Likely_pathogenic	Pathogenic	XL
S173	Male	2	CNGB3	small indel (deletion)	NM_019098.5:c.819_826del	NP_061971.3:p.Arg274ValfsTer13	frameshift_variant	HET	rs775796581	6.01195e-05	0.000116185	374027	Pathogenic	Pathogenic	AR
S173	Male	2	CNGB3	SNV	NM_019098.4:c.487C>T	NP_061971.3:p.Gln163Ter	stop_gained	HET		0	0			Likely pathogenic	AR
S176	Female	63	CHM	small indel (deletion)	NM_000390.4:c.1584_1587del	NP_000381.1:p.Val529HisfsTer7	frameshift_variant	HET	rs587776746	0	0	11152	Pathogenic	Pathogenic	XL
S177	Female	31	GRK1	small indel (deletion)	NM_002929.3:c.1610_1613del	NP_002920.1:p.Asp537ValfsTer7	frameshift_variant	HOM	rs756235051	0.000514576	0.000570606	870440	Pathogenic/Likely_pathogenic	Likely pathogenic	AR
S178	Male	30	CHM	small indel (deletion)	NM_000390.4:c.315_318del	NP_000381.1:p.Ser105ArgfsTer20	frameshift_variant, splice_region_variant	HEMI	rs886041176	0	0	279772	Pathogenic	Pathogenic	XL
S179	Female	3	MYO7A	SNV	NM_000260.4:c.5573T>C	NP_000251.3:p.Leu1858Pro	missense_variant	HOM	rs368657015	2.88827e-05	5.5132e-05	43288	Pathogenic/Likely_pathogenic	Pathogenic	AR
S182	Female	34	BEST1	SNV	NM_004183.4:c.652C>T	NP_004174.1:p.Arg218Cys	missense_variant	HET	rs281865238	0	0	99735	Pathogenic/Likely_pathogenic	Pathogenic	AD
S185	Female	38	ABCA4	SNV	NM_000350.3:c.3113C>T	NP_000341.2:p.Ala1038Val	missense_variant	HET	rs61751374	0.00175457	0.00230183	7894	Pathogenic/Likely_pathogenic	Pathogenic	AR
S185	Female	38	ABCA4	SNV	NM_000350.3:c.1622T>C	NP_000341.2:p.Leu541Pro	missense_variant	HET	rs61751392	0.000162652	0.000209095	99067	Pathogenic/Likely_pathogenic	Pathogenic	AR
S185	Female	38	ABCA4	SNV	NM_000350.3:c.5882G>A	NP_000341.2:p.Gly1961Glu	missense_variant	HET	rs1800553	0.00456429	0.00377832	7888	Conflicting_interpretations_of_pathogenicity	Pathogenic	AR
S186	Female	49	CDHR1	SNV	NM_033100.4:c.783G>A	NP_149091.1:p.Pro261=	splice_region_variant, synonymous_variant	HOM	rs147346345	0.00305161	0.00490272	301224	Conflicting_interpretations_of_pathogenicity	Pathogenic	AR
S188	Female	21	CNGB3	small indel (deletion)	NM_019098.5:c.1148del	NP_061971.3:p.Thr383IlefsTer13	frameshift_variant	HOM	rs397515360	0.00175004	0.00277133	5225	Conflicting_interpretations_of_pathogenicity	Pathogenic	AR
S189	Female	57	PRPH2	SNV	NM_000322.5:c.136C>T	NP_000313.2:p.Arg46Ter	stop_gained	HET	rs61755771	1.59115e-05	8.7971e-06	13179	Pathogenic/Likely_pathogenic	Pathogenic	AD
S192	Female	24	TIMP3	SNV	NM_000362.5:c.536C>G	NP_000353.1:p.Ser179Cys	missense_variant	HET	rs137853300	0	0	12678	Pathogenic	Pathogenic	AD
S193	Male	15	GRK1	SNV	NM_002929.3:c.1139T>A	NP_002920.1:p.Val380Asp	missense_variant	HET	rs777094000	2.8881e-05	6.78647e-05	13010	Pathogenic	Pathogenic	AR
S193	Male	15	GRK1	small indel (deletion)	NM_002929.3:c.1610_1613del	NP_002920.1:p.Asp537ValfsTer7	frameshift_variant	HET	rs756235051	0.000514576	0.000570606	870440	Pathogenic/Likely_pathogenic	Unknown significance	AR
S195	Male	9	ABCA4	SNV	NM_000350.3:c.4139C>T	NP_000341.2:p.Pro1380Leu	missense_variant	HET	rs61750130	0.000233633	0.000279048	7904	Pathogenic/Likely_pathogenic	Pathogenic	AR
S195	Male	9	ABCA4	SNV	NM_000350.3:c.3113C>T	NP_000341.2:p.Ala1038Val	missense_variant	HET	rs61751374	0.00175457	0.00230183	7894	Pathogenic/Likely_pathogenic	Pathogenic	AR
S195	Male	9	ABCA4	SNV	NM_000350.3:c.1622T>C	NP_000341.2:p.Leu541Pro	missense_variant	HET	rs61751392	0.000162652	0.000209095	99067	Pathogenic/Likely_pathogenic	Pathogenic	AR
S198	Male	44	USH2A	SNV	NM_206933.4:c.2276G>T	NP_996816.3:p.Cys759Phe	missense_variant	HET	rs80338902	0.000967694	0.00141522	2356	Pathogenic	Pathogenic	AR
S198	Male	44	USH2A	small indel (deletion)	NM_206933.4:c.7524del	NP_996816.3:p.Arg2509GlyfsTer19	frameshift_variant	HET	rs751176116	7.0889e-06	7.7735e-06	517494	Pathogenic	Pathogenic	AR
S199	Female	7	CNGA3	SNV	NM_001298.3:c.572G>A	NP_001289.1:p.Cys191Tyr	missense_variant	HET	rs761554853	2.12122e-05	3.09674e-05	866560	Pathogenic	Pathogenic	AR
S199	Female	7	CNGA3	SNV	NM_001298.3:c.847C>T	NP_001289.1:p.Arg283Trp	missense_variant	HET	rs104893613	9.94756e-05	0.000175954	9474	Pathogenic/Likely_pathogenic	Pathogenic	AR
S200	Female	8	ABCA4	SNV	NM_000350.3:c.3113C>T	NP_000341.2:p.Ala1038Val	missense_variant	HET	rs61751374	0.00175457	0.00230183	7894	Pathogenic/Likely_pathogenic	Pathogenic	AR
S200	Female	8	ABCA4	SNV	NM_000350.3:c.1622T>C	NP_000341.2:p.Leu541Pro	missense_variant	HET	rs61751392	0.000162652	0.000209095	99067	Pathogenic/Likely_pathogenic	Pathogenic	AR
S200	Female	8	ABCA4	SNV	NM_000350.3:c.1571A>C	NP_000341.2:p.Lys524Thr	missense_variant	HET		0	0			Unknown significance	AR
S201	Female	43	OPA1	SNV	NM_130837.3:c.2362C>T	NP_570850.2:p.Arg788Ter	stop_gained	HET	rs1553784985	0	0	431941	Pathogenic	Pathogenic	AD
S202	Female	33	RPGRIP1	SNV	NM_020366.3:c.2236G>A	NP_065099.3:p.Gly746Arg	missense_variant	HET	rs535695411	1.44129e-05	1.56971e-05			Likely pathogenic	AR
S202	Female	33	RPGRIP1	SNV	NM_020366.4:c.2367+1G>A		splice_donor_variant	HET	rs1882968821	0	0	850156	Likely_pathogenic	Pathogenic	AR
S203	Female	28	ACO2	small indel (deletion)	NM_001098.3:c.239del	NP_001089.1:p.Gln80ArgfsTer50	frameshift_variant	HET		0	0			Likely pathogenic	AD
S205	Male	10	RPGR	small indel (deletion)	NM_001034853.2:c.2232_2235del	NP_001030025.1:p.Asp744GlufsTer70	frameshift_variant	HEMI		0	0	2159558	Pathogenic	Pathogenic	XL
S207	Male	20	TULP1	SNV	NM_003322.6:c.1082G>A	NP_003313.3:p.Arg361Gln	missense_variant	HET	rs1313593155	7.9544e-06	8.7934e-06	802209	Conflicting_interpretations_of_pathogenicity	Unknown significance	AR
S207	Male	20	TULP1	SNV	NM_003322.6:c.1025G>A	NP_003313.3:p.Arg342Gln	missense_variant	HET	rs756856544	1.98834e-05	4.39576e-05	930508	Conflicting_interpretations_of_pathogenicity	Likely pathogenic	AR
S208	Female	41	USH2A	small indel (deletion)	NM_206933.4:c.12234_12235del	NP_996816.3:p.Asn4079TrpfsTer19	frameshift_variant	HET	rs398124618	7.962e-06	1.76193e-05	96665	Pathogenic	Pathogenic	AR
S208	Female	41	USH2A	SNV	NM_206933.4:c.2209C>T	NP_996816.3:p.Arg737Ter	stop_gained	HET	rs111033334	8.0145e-06	8.864e-06	2361	Pathogenic	Pathogenic	AR
S209	Female	47	USH2A	SNV	NM_206933.4:c.11864G>A	NP_996816.3:p.Trp3955Ter	stop_gained	HET	rs111033364	0.000116791	0.000248228	2357	Pathogenic	Pathogenic	AR
S209	Female	47	USH2A	CNV	CNV heterozygous deletion of exons 22-24 in NM_206933.4			HET						Pathogenic	AR
S211	Female	8	OPA1	SNV	NM_130837.3:c.1035+2T>A		splice_donor_variant	HET		0	0			Likely pathogenic	AD
S212	Female	58	TTLL5	SNV	NM_015072.5:c.674G>A	NP_055887.3:p.Arg225His	missense_variant	HET	rs772356671	2.39305e-05	4.41049e-05	1945364	Uncertain_significance	Unknown significance	AR
S212	Female	58	TTLL5	SNV	NM_015072.5:c.2029C>T	NP_055887.3:p.Arg677Ter	stop_gained	HET	rs138370992	3.18646e-05	5.28402e-05	859370	Pathogenic	Pathogenic	AR
S213	Male	15	ABCA4	SNV	NM_000350.3:c.4234C>T	NP_000341.2:p.Gln1412Ter	stop_gained	HET	rs61750137	7.0729e-06	1.54892e-05	99263	Pathogenic	Pathogenic	AR
S213	Male	15	ABCA4	SNV	NM_000350.3:c.5882G>A	NP_000341.2:p.Gly1961Glu	missense_variant	HET	rs1800553	0.00456429	0.00377832	7888	Conflicting_interpretations_of_pathogenicity	Pathogenic	AR
S214	Female	23	IMPG2	small indel (deletion)	NM_016247.4:c.324del	NP_057331.2:p.Phe108LeufsTer31	frameshift_variant	HOM	rs1410860026	3.991e-06	8.842e-06			Pathogenic	AR
S216	Male	36	ABCA4	SNV	NM_000350.3:c.1622T>C	NP_000341.2:p.Leu541Pro	missense_variant	HET	rs61751392	0.000162652	0.000209095	99067	Pathogenic/Likely_pathogenic	Pathogenic	AR
S216	Male	36	ABCA4	SNV	NM_000350.3:c.5603A>T	NP_000341.2:p.Asn1868Ile	missense_variant	HET	rs1801466	0.0421913	0.0664735	99390	Conflicting_interpretations_of_pathogenicity	Hypomorphic	AR
S216	Male	36	ABCA4	SNV	NM_000350.3:c.3113C>T	NP_000341.2:p.Ala1038Val	missense_variant	HET	rs61751374	0.00175457	0.00230183	7894	Pathogenic/Likely_pathogenic	Pathogenic	AR
S217	Male	8	ARL6	SNV	NM_177976.3:c.266C>A	NP_816931.1:p.Ala89Asp	missense_variant	HOM		0	0	899729	Uncertain_significance	Likely pathogenic	AR
S218	Male	42	ABCA4	SNV	NM_000350.3:c.1622T>C	NP_000341.2:p.Leu541Pro	missense_variant	HET	rs61751392	0.000162652	0.000209095	99067	Pathogenic/Likely_pathogenic	Pathogenic	AR
S218	Male	42	ABCA4	SNV	NM_000350.3:c.5603A>T	NP_000341.2:p.Asn1868Ile	missense_variant	HET	rs1801466	0.0421913	0.0664735	99390	Conflicting_interpretations_of_pathogenicity	Hypomorphic	AR
S218	Male	42	ABCA4	SNV	NM_000350.3:c.3113C>T	NP_000341.2:p.Ala1038Val	missense_variant	HET	rs61751374	0.00175457	0.00230183	7894	Pathogenic/Likely_pathogenic	Pathogenic	AR
S219	Male	24	CNGB3	small indel (deletion)	NM_019098.5:c.819_826del	NP_061971.3:p.Arg274ValfsTer13	frameshift_variant	HET	rs775796581	6.01195e-05	0.000116185	374027	Pathogenic	Pathogenic	AR
S219	Male	24	CNGB3	SNV	NM_019098.5:c.1006G>T	NP_061971.3:p.Glu336Ter	stop_gained	HET	rs373862340	4.03116e-05	6.38081e-05	188968	Pathogenic/Likely_pathogenic	Pathogenic	AR
S220	Female	5	RHO	SNV	NM_000539.3:c.403C>T	NP_000530.1:p.Arg135Trp	missense_variant	HET	rs104893775	0	0	13028	Pathogenic	Pathogenic	AD
S223	Male	24	USH2A	SNV	NM_206933.4:c.9424G>T	NP_996816.3:p.Gly3142Ter	stop_gained	HET	rs397518048	2.39818e-05	5.32661e-05	48626	Pathogenic/Likely_pathogenic	Pathogenic	AR
S223	Male	24	USH2A	SNV	NM_206933.4:c.8682-9A>G		splice_polypyrimidine_tract_variant, intron_variant	HET	rs372347027	6.40073e-05	0.000101352	197510	Pathogenic	Pathogenic	AR
S226	Male	9	ABCA4	SNV	NM_000350.3:c.3113C>T	NP_000341.2:p.Ala1038Val	missense_variant	HOM	rs61751374	0.00175457	0.00230183	7894	Pathogenic/Likely_pathogenic	Pathogenic	AR
S226	Male	9	ABCA4	SNV	NM_000350.3:c.1622T>C	NP_000341.2:p.Leu541Pro	missense_variant	HOM	rs61751392	0.000162652	0.000209095	99067	Pathogenic/Likely_pathogenic	Pathogenic	AR
S231	Female	38	EYS	small indel (deletion)	NM_001142800.2:c.4613_4616del	NP_001136272.1:p.Leu1538GlnfsTer11	frameshift_variant	HET	rs1582929649	0	0	811908	Pathogenic	Pathogenic	AR
S231	Female	38	EYS	CNV	CNV heterozygous deletion of exon 32 in NM_001142800.2			HET						Pathogenic	AR
S236	Male	9	CRB1	SNV	NM_201253.3:c.2843G>A	NP_957705.1:p.Cys948Tyr	missense_variant, splice_region_variant	HET	rs62645748	0.000202696	0.000389451	39614	Pathogenic	Pathogenic	AR
S236	Male	9	CRB1	SNV	NM_201253.3:c.2171A>G	NP_957705.1:p.Tyr724Cys	missense_variant	HET	rs765676754	7.967e-06	1.76264e-05	872033	Pathogenic/Likely_pathogenic	Pathogenic	AR
S237	Female	39	RP2	SNV	NM_006915.3:c.933T>A	NP_008846.2:p.Cys311Ter	stop_gained	HET		0	0			Pathogenic	XL
S238	Male	<1	CEP290	SNV	NM_025114.4:c.4882C>T	NP_079390.3:p.Gln1628Ter	stop_gained	HET	rs376493409	6.9625e-05	5.40015e-05	217635	Pathogenic	Pathogenic	AR
S238	Male	<1	CEP290	SNV	NM_025114.4:c.2991+1655A>G		intron_variant	HET	rs281865192	0.000127755	0.000260078	1337	Pathogenic/Likely_pathogenic	Pathogenic	AR
S240	Male	7	OPA1	SNV	NM_130837.2:c.2872+2T>C		splice_donor_variant	HET		0	0			Pathogenic	AD
S241	Female	20	ABCA4	SNV	NM_000350.3:c.5644A>G	NP_000341.2:p.Met1882Val	missense_variant	HET	rs62642577	0	0	99391	not_provided	Pathogenic	AR
S241	Female	20	ABCA4	SNV	NM_000350.3:c.5882G>A	NP_000341.2:p.Gly1961Glu	missense_variant	HET	rs1800553	0.00456429	0.00377832	7888	Conflicting_interpretations_of_pathogenicity	Pathogenic	AR
S245	Male	15	RPGR	small indel (deletion)	NM_001034853.2:c.2405_2406del	NP_001030025.1:p.Glu802GlyfsTer32	frameshift_variant	HEMI	rs398122960	0	0	91389	Pathogenic/Likely_pathogenic	Pathogenic	XL
S246	Male	24	ABCA4	small indel (deletion)	NM_000350.3:c.604del	NP_000341.2:p.Asp202ThrfsTer39	frameshift_variant	HET		0	0			Pathogenic	AR
S246	Male	24	ABCA4	SNV	NM_000350.3:c.6089G>A	NP_000341.2:p.Arg2030Gln	missense_variant	HET	rs61750641	0.000353627	0.000619627	99428	Pathogenic/Likely_pathogenic	Pathogenic	AR
S246	Male	24	ABCA4	SNV	NM_000350.3:c.454C>T	NP_000341.2:p.Arg152Ter	stop_gained	HET	rs62646861	1.59253e-05	3.5233e-05	99300	Pathogenic/Likely_pathogenic	Pathogenic	AR
S247	Male	35	SLC24A1	small indel (deletion)	NM_004727.3:c.754_755del	NP_004718.1:p.Met252ValfsTer2	frameshift_variant	HOM	rs777989874	0.000128286	0.000264727	560508	Pathogenic/Likely_pathogenic	Pathogenic	AR
S248	Female	5	CNGA3	SNV	NM_001298.3:c.668G>A	NP_001289.1:p.Arg223Gln	missense_variant	HET	rs762668060	4.38135e-05	2.63838e-05	865874	Pathogenic/Likely_pathogenic	Pathogenic	AR
S248	Female	5	CNGA3	SNV	NM_001298.3:c.1641C>A	NP_001289.1:p.Phe547Leu	missense_variant	HET	rs104893617	0.000159178	0.000131736	9478	Pathogenic/Likely_pathogenic	Pathogenic	AR
S250	Female	26	PRPF31	CNV	CNV heterozygous deletion of exons 5-7 in NM_015629.4			HET						Pathogenic	AD
S243	Female	7	OPA1	SNV	NM_015560.2:c.984+1G>A		splice_donor_variant	HET		0	0			Pathogenic	AD
S251	Male	24	ARL6	SNV	NM_001278293.3:c.92C>T	NP_001265222.1:p.Thr31Met	missense_variant	HET	rs104893680	3.982e-06	0	2042	Pathogenic	Pathogenic	AR
S251	Male	24	ARL6	SNV	NM_001278293.3:c.362G>A	NP_001265222.1:p.Arg121His	missense_variant	HET	rs765715798	3.59092e-05	7.06551e-05	191178	Conflicting_interpretations_of_pathogenicity	Likely pathogenic	AR
S252	Female	33	CDHR1	SNV	NM_033100.4:c.783G>A	NP_149091.1:p.Pro261=	splice_region_variant, synonymous_variant	HOM	rs147346345	0.00305161	0.00490272	301224	Conflicting_interpretations_of_pathogenicity	Pathogenic	AR
S253	Male	41	ABCA4	SNV	NM_000350.3:c.4540-2A>G		splice_acceptor_variant	HET	rs61752435	3.9765e-06	8.7907e-06	92869	Pathogenic	Pathogenic	AR
S253	Male	41	ABCA4	SNV	NM_000350.3:c.4667+2T>C		splice_donor_variant	HET	rs61752436	8.0337e-06	8.9074e-06	99307	not_provided	Pathogenic	AR
S254	Female	13	ABCA4	small indel (deletion)	NM_000350.3:c.443-3_443del		splice_acceptor_variant, coding_sequence_variant&intron_variant	HET		0	0			Likely pathogenic	AR
S254	Female	13	ABCA4	SNV	NM_000350.3:c.634C>T	NP_000341.2:p.Arg212Cys	missense_variant	HET	rs61750200	0.000106549	8.53613e-05	7898	Pathogenic/Likely_pathogenic	Pathogenic	AR
S255	Female	42	CDHR1	small indel (deletion)	NM_033100.4:c.2522_2528del	NP_149091.1:p.Ile841SerfsTer119	frameshift_variant	HET	rs794727197	3.31274e-05	6.18265e-05	194793	Conflicting_interpretations_of_pathogenicity	Pathogenic	AR
S255	Female	42	CDHR1	SNV	NM_033100.4:c.783G>A	NP_149091.1:p.Pro261=	splice_region_variant, synonymous_variant	HET	rs147346345	0.00305161	0.00490272	301224	Conflicting_interpretations_of_pathogenicity	Pathogenic	AR
S257	Male	27	ABCA4	SNV	NM_000350.3:c.3113C>T	NP_000341.2:p.Ala1038Val	missense_variant	HET	rs61751374	0.00175457	0.00230183	7894	Pathogenic/Likely_pathogenic	Pathogenic	AR
S257	Male	27	ABCA4	SNV	NM_000350.3:c.1622T>C	NP_000341.2:p.Leu541Pro	missense_variant	HET	rs61751392	0.000162652	0.000209095	99067	Pathogenic/Likely_pathogenic	Pathogenic	AR
S257	Male	27	ABCA4	SNV	NM_000350.3:c.5882G>A	NP_000341.2:p.Gly1961Glu	missense_variant	HET	rs1800553	0.00456429	0.00377832	7888	Conflicting_interpretations_of_pathogenicity	Pathogenic	AR
S258	Male	42	ABCA4	SNV	NM_000350.3:c.634C>T	NP_000341.2:p.Arg212Cys	missense_variant	HET	rs61750200	0.000106549	8.53613e-05	7898	Pathogenic/Likely_pathogenic	Pathogenic	AR
S258	Male	42	ABCA4	SNV	NM_000350.3:c.3190+1G>A		splice_donor_variant	HET		0	0			Pathogenic	AR
S259	Male	62	USH2A	SNV	NM_206933.3:c.11266G>A	NP_996816.2:p.Gly3756Ser	missense_variant	HOM		0	0	2157820	Likely_pathogenic	Likely pathogenic	AR
S371	Male	11	DNAJC30	SNV	NM_032317.3:c.152A>G	NP_115693.2:p.Tyr51Cys	missense_variant	HOM	rs61732167	0.00124851	0.00145707	976691	Pathogenic/Likely_pathogenic	Pathogenic	AR
S260	Female	24	NBAS	SNV	NM_015909.4:c.5741G>A	NP_056993.2:p.Arg1914His	missense_variant	HOM	rs369698072	2.82799e-05	0	37042	Pathogenic	Pathogenic	AR
S262	Male	47	ABCA4	SNV	NM_000350.3:c.2408G>A	NP_000341.2:p.Gly803Glu	missense_variant	HET		0	0			Unknown significance	AR
S262	Male	47	ABCA4	SNV	NM_000350.3:c.5882G>A	NP_000341.2:p.Gly1961Glu	missense_variant	HET	rs1800553	0.00456429	0.00377832	7888	Conflicting_interpretations_of_pathogenicity	Pathogenic	AR
S263	Female	47	MAK	small indel (insertion)	NM_001242957.2:c.394_395insCTTC	NP_001229886.1:p.Leu132ProfsTer13	frameshift_variant	HOM	rs760171531	2.47584e-05	5.42274e-05	1976258	Pathogenic	Pathogenic	AR
S264	Male	6	CHM	SNV	NM_000390.4:c.808C>T	NP_000381.1:p.Arg270Ter	stop_gained	HEMI	rs527236048	0	0	143078	Pathogenic	Pathogenic	XL
S265	Male	16	OPA1	SNV	NM_130837.2:c.91C>T	NP_570850.2:p.Gln31Ter	stop_gained	HET		0	0			Pathogenic	AD
S266	Female	35	TULP1	small indel (deletion)	NM_003322.6:c.1073del	NP_003313.3:p.Asn358IlefsTer13	frameshift_variant	HET		0	0			Pathogenic	AR
S266	Female	35	TULP1	SNV	NM_003322.6:c.1496-6C>A		splice_region_variant, splice_polypyrimidine_tract_variant&intron_variant	HET	rs281865171	8.20977e-05	0.000172872	99666	Pathogenic/Likely_pathogenic	Pathogenic	AR
S267	Female	31	USH2A	small indel (insertion)	NM_206933.4:c.920_923dup	NP_996816.3:p.His308GlnfsTer16	frameshift_variant	HET	rs397518043	5.67477e-05	0.000124463	48615	Pathogenic	Pathogenic	AR
S267	Female	31	USH2A	SNV	NM_206933.3:c.9844T>C	NP_996816.2:p.Cys3282Arg	missense_variant	HET		0	0			Unknown significance	AR
S268	Female	20	MKKS	SNV	NM_018848.3:c.133C>T	NP_061336.1:p.Gln45Ter	stop_gained	HET		0	0			Pathogenic	AR
S268	Female	20	MKKS	SNV	NM_170784.2:c.890T>C	NP_740754.1:p.Ile297Thr	missense_variant	HET	rs147704542	1.59158e-05	1.76016e-05	636042	Conflicting_interpretations_of_pathogenicity	Unknown significance	AR
S270	Male	6	PROM1	SNV	NM_006017.3:c.16G>A	NP_006008.1:p.Gly6Ser	missense_variant	HET	rs1052074903	0	0			Unknown significance	AR
S270	Male	6	PROM1	SNV	NM_006017.3:c.1301+2T>C		splice_donor_variant	HET	rs775957498	3.61554e-05	4.72441e-05	623211	Pathogenic/Likely_pathogenic	Pathogenic	AR
S271	Female	45	CHM	SNV	NM_000390.4:c.315-1G>A		splice_acceptor_variant	HET		0	0			Pathogenic	XL
S273	Male	7	ABCA4	SNV	NM_000350.3:c.1957C>T	NP_000341.2:p.Arg653Cys	missense_variant	HET	rs61749420	1.61121e-05	2.6801e-05	99108	Pathogenic/Likely_pathogenic	Pathogenic	AR
S273	Male	7	ABCA4	SNV	NM_000350.3:c.768G>T	NP_000341.2:p.Val256=	splice_region_variant, synonymous_variant	HET	rs62645944	8.4865e-05	0.000185805	99505	Pathogenic/Likely_pathogenic	Pathogenic	AR
S275	Female	42	NR2E3	SNV	NM_014249.4:c.166G>A	NP_055064.1:p.Gly56Arg	missense_variant	HET	rs121912631	0	0	5533	Pathogenic/Likely_pathogenic	Pathogenic	AD
S276	Male	27	PROM1	SNV	NM_006017.3:c.252T>A	NP_006008.1:p.Tyr84Ter	stop_gained	HET		0	0			Pathogenic	AR
S276	Male	27	PROM1	SNV	NM_006017.3:c.1557C>A	NP_006008.1:p.Tyr519Ter	stop_gained	HET	rs137853907	3.94268e-05	7.04689e-05	100577	Pathogenic	Pathogenic	AR
S277	Male	30	JAG1	small indel (deletion)	NM_000214.3:c.53_73del	NP_000205.1:p.Leu18_Leu24del	inframe_deletion	HET		0	0			Likely pathogenic	AD
S278	Female	37	EYS	small indel (deletion)	NM_001142800.2:c.1836_1837del	NP_001136272.1:p.His612GlnfsTer16	frameshift_variant	HET		0	0			Pathogenic	AR
S278	Female	37	EYS	CNV	CNV heterozygous deletion of exon 32 in NM_001142800.2			HET						Pathogenic	AR
S279	Male	46	PROM1	SNV	NM_006017.3:c.642T>A	NP_006008.1:p.Tyr214Ter	stop_gained	HET	rs368213921	1.22555e-05	2.68812e-05	836421	Pathogenic	Pathogenic	AR
S279	Male	46	PROM1	SNV	NM_006017.3:c.1902C>G	NP_006008.1:p.Tyr634Ter	stop_gained	HET		0	0	1709261	Pathogenic	Pathogenic	AR
S280	Female	28	CRB1	SNV	NM_201253.3:c.2843G>A	NP_957705.1:p.Cys948Tyr	missense_variant, splice_region_variant	HOM	rs62645748	0.000202696	0.000389451	39614	Pathogenic	Pathogenic	AR
S283	Female	44	USH2A	SNV	NM_206933.4:c.11048-2A>G		splice_acceptor_variant	HET	rs200871041	3.9827e-06	8.8166e-06	553421	Pathogenic/Likely_pathogenic	Pathogenic	AR
S283	Female	44	USH2A	SNV	NM_206933.3:c.9578G>T	NP_996816.2:p.Cys3193Phe	missense_variant	HET		0	0	2124637	Uncertain_significance	Unknown significance	AR
S287	Female	22	BBS10	SNV	NM_024685.4:c.145C>T	NP_078961.3:p.Arg49Trp	missense_variant	HOM	rs768933093	5.37107e-05	0.000110084	225010	Pathogenic/Likely_pathogenic	Pathogenic	AR
S288	Male	29	NR2E3	small indel (deletion)	NM_014249.4:c.481del	NP_055064.1:p.Thr161HisfsTer18	frameshift_variant	HOM	rs759339012	6.84405e-05	0.000166543	636047	Pathogenic	Pathogenic	AR
S290	Female	9	CEP290	SNV	NM_025114.4:c.5587-1G>C		splice_acceptor_variant	HET	rs968692633	1.43062e-05	3.10424e-05	636006	Pathogenic	Pathogenic	AR
S290	Female	9	CEP290	SNV	NM_025114.4:c.2991+1655A>G		intron_variant	HET	rs281865192	0.000127755	0.000260078	1337	Pathogenic/Likely_pathogenic	Pathogenic	AR
S291	Male	71	USH2A	SNV	NM_206933.4:c.11864G>A	NP_996816.3:p.Trp3955Ter	stop_gained	HET	rs111033364	0.000116791	0.000248228	2357	Pathogenic	Pathogenic	AR
S291	Male	71	USH2A	SNV	NM_206933.4:c.2610C>A	NP_996816.3:p.Cys870Ter	stop_gained	HET	rs767078782	1.41767e-05	3.11207e-05	557167	Pathogenic	Pathogenic	AR
S293	Male	48	CNGB1	SNV	NM_001297.5:c.2957A>T	NP_001288.3:p.Asn986Ile	missense_variant	HOM	rs201162411	0.00118181	0.00102591	166891	Pathogenic/Likely_pathogenic	Pathogenic	AR
S294	Male	17	TRPM1	SNV	NM_001252024.2:c.281A>G	NP_001238953.1:p.Tyr94Cys	missense_variant, splice_region_variant	HOM	rs200514769	0.000188701	0.000264308	863108	Conflicting_interpretations_of_pathogenicity	Pathogenic	AR
S295	Male	6	OPA1	SNV	NM_130837.2:c.1151T>C	NP_570850.2:p.Val384Ala	missense_variant, splice_region_variant	HET		0	0			Likely pathogenic	AD
S296	Male	10	RPGR	small indel (deletion)	NM_001034853.2:c.2442_2445del	NP_001030025.1:p.Gly817LysfsTer2	frameshift_variant	HEMI	rs1569237077	0	0	620582	Pathogenic	Pathogenic	XL
S297	Female	29	PDE6B	small indel (deletion)	NM_000283.4:c.2353-18_2354del		splice_acceptor_variant, splice_polypyrimidine_tract_variant&intron_variant	HET	rs1174120641	0	0	858775	Likely_pathogenic	Pathogenic	AR
S297	Female	29	PDE6B	SNV	NM_000283.4:c.1580T>C	NP_000274.3:p.Leu527Pro	missense_variant	HET	rs760766981	6.78155e-05	0.000150294	378339	Conflicting_interpretations_of_pathogenicity	Pathogenic	AR
S298	Female	39	CERKL	SNV	NM_201548.5:c.769C>T	NP_963842.1:p.Arg257Ter	stop_gained	HOM	rs121909398	0.000331901	0.000538247	2364	Pathogenic/Likely_pathogenic	Pathogenic	AR
S300	Female	31	ABCA4	SNV	NM_000350.3:c.6320G>A	NP_000341.2:p.Arg2107His	missense_variant	HET	rs62642564	0.00202713	6.19876e-05	99448	Conflicting_interpretations_of_pathogenicity	Pathogenic	AR
S300	Female	31	ABCA4	SNV	NM_000350.3:c.3113C>T	NP_000341.2:p.Ala1038Val	missense_variant	HET	rs61751374	0.00175457	0.00230183	7894	Pathogenic/Likely_pathogenic	Pathogenic	AR
S300	Female	31	ABCA4	SNV	NM_000350.3:c.1622T>C	NP_000341.2:p.Leu541Pro	missense_variant	HET	rs61751392	0.000162652	0.000209095	99067	Pathogenic/Likely_pathogenic	Pathogenic	AR
S303	Male	43	ABCA4	SNV	NM_000350.3:c.3113C>T	NP_000341.2:p.Ala1038Val	missense_variant	HOM	rs61751374	0.00175457	0.00230183	7894	Pathogenic/Likely_pathogenic	Pathogenic	AR
S303	Male	43	ABCA4	SNV	NM_000350.3:c.1622T>C	NP_000341.2:p.Leu541Pro	missense_variant	HOM	rs61751392	0.000162652	0.000209095	99067	Pathogenic/Likely_pathogenic	Pathogenic	AR
S304	Male	41	ABCA4	SNV	NM_000350.3:c.4234C>T	NP_000341.2:p.Gln1412Ter	stop_gained	HET	rs61750137	7.0729e-06	1.54892e-05	99263	Pathogenic	Pathogenic	AR
S304	Male	41	ABCA4	SNV	NM_000350.3:c.3113C>T	NP_000341.2:p.Ala1038Val	missense_variant	HET	rs61751374	0.00175457	0.00230183	7894	Pathogenic/Likely_pathogenic	Pathogenic	AR
S304	Male	41	ABCA4	SNV	NM_000350.3:c.1622T>C	NP_000341.2:p.Leu541Pro	missense_variant	HET	rs61751392	0.000162652	0.000209095	99067	Pathogenic/Likely_pathogenic	Pathogenic	AR
S305	Male	43	ABCA4	SNV	NM_000350.3:c.3113C>T	NP_000341.2:p.Ala1038Val	missense_variant	HET	rs61751374	0.00175457	0.00230183	7894	Pathogenic/Likely_pathogenic	Pathogenic	AR
S305	Male	43	ABCA4	SNV	NM_000350.3:c.1622T>C	NP_000341.2:p.Leu541Pro	missense_variant	HET	rs61751392	0.000162652	0.000209095	99067	Pathogenic/Likely_pathogenic	Pathogenic	AR
S305	Male	43	ABCA4	SNV	NM_000350.3:c.454C>T	NP_000341.2:p.Arg152Ter	stop_gained	HET	rs62646861	1.59253e-05	3.5233e-05	99300	Pathogenic/Likely_pathogenic	Pathogenic	AR
S308	Male	43	CDHR1	SNV	NM_033100.4:c.1A>G	NP_149091.1:p.Met1?	start_lost	HOM	rs794726954	2.02394e-05	5.1247e-05	193474	Conflicting_interpretations_of_pathogenicity	Pathogenic	AR
S309	Male	33	ABCA4	SNV	NM_000350.3:c.3113C>T	NP_000341.2:p.Ala1038Val	missense_variant	HET	rs61751374	0.00175457	0.00230183	7894	Pathogenic/Likely_pathogenic	Pathogenic	AR
S309	Male	33	ABCA4	SNV	NM_000350.3:c.1622T>C	NP_000341.2:p.Leu541Pro	missense_variant	HET	rs61751392	0.000162652	0.000209095	99067	Pathogenic/Likely_pathogenic	Pathogenic	AR
S309	Male	33	ABCA4	SNV	NM_000350.3:c.5882G>A	NP_000341.2:p.Gly1961Glu	missense_variant	HET	rs1800553	0.00456429	0.00377832	7888	Conflicting_interpretations_of_pathogenicity	Pathogenic	AR
S311	Male	23	ABCA4	SNV	NM_000350.3:c.4540-2A>G		splice_acceptor_variant	HET	rs61752435	3.9765e-06	8.7907e-06	92869	Pathogenic	Pathogenic	AR
S311	Male	23	ABCA4	SNV	NM_000350.3:c.5882G>A	NP_000341.2:p.Gly1961Glu	missense_variant	HET	rs1800553	0.00456429	0.00377832	7888	Conflicting_interpretations_of_pathogenicity	Pathogenic	AR
S312	Male	62	PRPF3	SNV	NM_004698.4:c.1481C>T	NP_004689.1:p.Thr494Met	missense_variant	HET	rs121434241	0	0	3352	Conflicting_interpretations_of_pathogenicity	Pathogenic	AD
S313	Male	32	USH2A	SNV	NM_206933.3:c.12094G>A	NP_996816.2:p.Gly4032Arg	missense_variant	HET	rs908265742	3.9907e-06	0	846609	Conflicting_interpretations_of_pathogenicity	Likely pathogenic	AR
S313	Male	32	USH2A	SNV	NM_206933.3:c.926C>T	NP_996816.2:p.Pro309Leu	missense_variant	HET	rs1359713084	3.18695e-05	6.4834e-05	438032	Conflicting_interpretations_of_pathogenicity	Likely pathogenic	AR
S314	Male	30	RPGR	small indel (deletion)	NM_001034853.2:c.2236_2237del	NP_001030025.1:p.Glu746ArgfsTer23	frameshift_variant	HEMI	rs1555961852	0	0	438142	Pathogenic/Likely_pathogenic	Pathogenic	XL
S316	Female	40	ABCA4	SNV	NM_000350.3:c.2626C>T	NP_000341.2:p.Gln876Ter	stop_gained	HET	rs1660843703	0	0	862066	Pathogenic/Likely_pathogenic	Pathogenic	AR
S316	Female	40	ABCA4	SNV	NM_000350.3:c.5196+1G>A		splice_donor_variant	HET	rs61751377	2.16056e-05	1.92864e-05	99351	Pathogenic	Pathogenic	AR
S317	Male	18	BBS9	SNV	NM_198428.3:c.832C>T	NP_940820.1:p.Arg278Ter	stop_gained	HET	rs767005321	3.5385e-06	0	856112	Pathogenic/Likely_pathogenic	Pathogenic	AR
S317	Male	18	BBS9	SNV	NM_198428.3:c.462C>G	NP_940820.1:p.Ile154Met	missense_variant	HET		0	0			Unknown significance	AR
S319	Male	8	ABCA4	small indel (deletion)	NM_000350.3:c.4947del	NP_000341.2:p.Glu1650ArgfsTer12	frameshift_variant	HET	rs61750159	0	0	289420	Pathogenic	Pathogenic	AR
S319	Male	8	ABCA4	SNV	NM_000350.3:c.3113C>T	NP_000341.2:p.Ala1038Val	missense_variant	HET	rs61751374	0.00175457	0.00230183	7894	Pathogenic/Likely_pathogenic	Pathogenic	AR
S319	Male	8	ABCA4	SNV	NM_000350.3:c.1622T>C	NP_000341.2:p.Leu541Pro	missense_variant	HET	rs61751392	0.000162652	0.000209095	99067	Pathogenic/Likely_pathogenic	Pathogenic	AR
S322	Male	26	MKKS	SNV	NM_170784.3:c.1436C>G	NP_740754.1:p.Ser479Ter	stop_gained	HOM	rs753180214	1.59104e-05	2.63829e-05	1297700	Pathogenic	Likely pathogenic	AR
S323	Female	63	ABCA4	SNV	NM_000350.3:c.5603A>T	NP_000341.2:p.Asn1868Ile	missense_variant	HET	rs1801466	0.0421913	0.0664735	99390	Conflicting_interpretations_of_pathogenicity	Hypomorphic	AR
S323	Female	63	ABCA4	SNV	NM_000350.3:c.5196+1G>A		splice_donor_variant	HET	rs61751377	2.16056e-05	1.92864e-05	99351	Pathogenic	Pathogenic	AR
S324	Female	15	KCNV2	SNV	NM_133497.4:c.778A>T	NP_598004.1:p.Lys260Ter	stop_gained	HET	rs139027297	3.33467e-05	2.47488e-05	265419	Pathogenic	Pathogenic	AR
S324	Female	15	KCNV2	SNV	NM_133497.4:c.728G>A	NP_598004.1:p.Arg243Gln	missense_variant	HET		0	0			Unknown significance	AR
S325	Male	7	RPGR	small indel (deletion)	NM_001034853.2:c.2236_2237del	NP_001030025.1:p.Glu746ArgfsTer23	frameshift_variant	HEMI	rs1555961852	0	0	438142	Pathogenic/Likely_pathogenic	Pathogenic	XL
S326	Male	15	PRPH2	SNV	NM_000322.5:c.514C>T	NP_000313.2:p.Arg172Trp	missense_variant	HET	rs61755792	0	0	13170	Pathogenic/Likely_pathogenic	Pathogenic	AD
S327	Female	47	ABCA4	SNV	NM_000350.3:c.4234C>T	NP_000341.2:p.Gln1412Ter	stop_gained	HET	rs61750137	7.0729e-06	1.54892e-05	99263	Pathogenic	Pathogenic	AR
S327	Female	47	ABCA4	SNV	NM_000350.3:c.4253+43G>A		intron_variant	HET	rs61754045	0.00469389	0.00602981	99265	Conflicting_interpretations_of_pathogenicity	Hypomorphic	AR
S328	Female	9	ABCA4	SNV	NM_000350.3:c.4234C>T	NP_000341.2:p.Gln1412Ter	stop_gained	HOM	rs61750137	7.0729e-06	1.54892e-05	99263	Pathogenic	Pathogenic	AR
S329	Male	1	CNGB3	small indel (deletion)	NM_019098.5:c.1148del	NP_061971.3:p.Thr383IlefsTer13	frameshift_variant	HOM	rs397515360	0.00175004	0.00277133	5225	Conflicting_interpretations_of_pathogenicity	Pathogenic	AR
S333	Male	36	ABCA4	SNV	NM_000350.3:c.3113C>T	NP_000341.2:p.Ala1038Val	missense_variant	HET	rs61751374	0.00175457	0.00230183	7894	Pathogenic/Likely_pathogenic	Pathogenic	AR
S333	Male	36	ABCA4	SNV	NM_000350.3:c.2588G>C	NP_000341.2:p.Gly863Ala	missense_variant, splice_region_variant	HET	rs76157638	0.0042951	0.00784034	7879	Conflicting_interpretations_of_pathogenicity	Pathogenic	AR
S336	Female	38	RP2	SNV	NM_006915.3:c.400C>T	NP_008846.2:p.Gln134Ter	stop_gained	HET	rs1924904407	0	0	866621	Pathogenic	Pathogenic	XL
S337	Female	18	ABCA4	SNV	NM_000350.3:c.61C>T	NP_000341.2:p.Gln21Ter	stop_gained	HET	rs770272033	3.9779e-06	8.7965e-06	959914	Pathogenic/Likely_pathogenic	Pathogenic	AR
S337	Female	18	ABCA4	SNV	NM_000350.3:c.3413T>A	NP_000341.2:p.Leu1138His	missense_variant	HET		0	0	986929	Likely_pathogenic	Likely pathogenic	AR
S338	Female	61	CEP78	SNV	NM_001330691.3:c.449T>C	NP_001317620.1:p.Leu150Ser	missense_variant	HET	rs761661253	5.34921e-05	7.06243e-05	1171014	Pathogenic/Likely_pathogenic	Likely pathogenic	AR
S338	Female	61	CEP78	SNV	NM_001330691.3:c.440C>T	NP_001317620.1:p.Ser147Leu	missense_variant	HET	rs759754640	0	0	844272	Uncertain_significance	Unknown significance	AR
S339	Female	16	PRPF31	SNV	NM_015629.4:c.698-1G>A		splice_acceptor_variant	HET		0	0	866370	Pathogenic	Pathogenic	AD
S340	Male	73	IFT140	SNV	NM_014714.4:c.2611C>T	NP_055529.2:p.Arg871Cys	missense_variant	HET	rs767213195	1.57974e-05	3.51136e-05	987304	Conflicting_interpretations_of_pathogenicity	Unknown significance	AR
S340	Male	73	IFT140	SNV	NM_014714.4:c.1565G>A	NP_055529.2:p.Gly522Glu	missense_variant	HET	rs199826737	0.000137912	0.000263252	97054	Conflicting_interpretations_of_pathogenicity	Pathogenic	AR
S341	Male	13	CNGB3	small indel (deletion)	NM_019098.5:c.819_826del	NP_061971.3:p.Arg274ValfsTer13	frameshift_variant	HET	rs775796581	6.01195e-05	0.000116185	374027	Pathogenic	Pathogenic	AR
S341	Male	13	CNGB3	small indel (deletion)	NM_019098.5:c.1148del	NP_061971.3:p.Thr383IlefsTer13	frameshift_variant	HET	rs397515360	0.00175004	0.00277133	5225	Conflicting_interpretations_of_pathogenicity	Pathogenic	AR
S342	Female	50	CRB1	SNV	NM_201253.3:c.2290C>T	NP_957705.1:p.Arg764Cys	missense_variant	HET	rs62635654	7.79467e-05	0.000116441	5732	Pathogenic/Likely_pathogenic	Pathogenic	AR
S342	Female	50	CRB1	SNV	NM_201253.3:c.2414T>C	NP_957705.1:p.Ile805Thr	missense_variant	HET	rs144457647	3.9886e-06	0			Unknown significance	AR
S343	Female	39	PRPH2	CNV	CNV heterozygous deletion of exon 2 in NM_000322.5			HET						Pathogenic	AD
S344	Female	20	ABCA4	SNV	NM_000350.3:c.2588G>C	NP_000341.2:p.Gly863Ala	missense_variant, splice_region_variant	HET	rs76157638	0.0042951	0.00784034	7879	Conflicting_interpretations_of_pathogenicity	Pathogenic	AR
S344	Female	20	ABCA4	SNV	NM_000350.3:c.194G>A	NP_000341.2:p.Gly65Glu	missense_variant	HET	rs62654395	3.9773e-06	8.7941e-06	99107	Pathogenic/Likely_pathogenic	Pathogenic	AR
S345	Male	27	PRPF31	SNV	NM_015629.4:c.323-2A>G		splice_acceptor_variant	HET		0	0	1363584	Pathogenic	Pathogenic	AD
S346	Female	9	GPR179	small indel (deletion)	NM_001004334.4:c.984del	NP_001004334.3:p.Ser329LeufsTer4	frameshift_variant	HOM	rs770066665	0.000536461	0.000748702	31204	Conflicting_interpretations_of_pathogenicity	Pathogenic	AR
S348	Female	59	ABCA4	SNV	NM_000350.3:c.3113C>T	NP_000341.2:p.Ala1038Val	missense_variant	HET	rs61751374	0.00175457	0.00230183	7894	Pathogenic/Likely_pathogenic	Pathogenic	AR
S348	Female	59	ABCA4	SNV	NM_000350.3:c.1622T>C	NP_000341.2:p.Leu541Pro	missense_variant	HET	rs61751392	0.000162652	0.000209095	99067	Pathogenic/Likely_pathogenic	Pathogenic	AR
S348	Female	59	ABCA4	SNV	NM_000350.3:c.3379G>C	NP_000341.2:p.Gly1127Arg	missense_variant	HET		0	0			Likely pathogenic	AR
S351	Female	1	CNGB3	small indel (deletion)	NM_019098.5:c.1148del	NP_061971.3:p.Thr383IlefsTer13	frameshift_variant	HET	rs397515360	0.00175004	0.00277133	5225	Conflicting_interpretations_of_pathogenicity	Pathogenic	AR
S351	Female	1	CNGB3	small indel (deletion)	NM_019098.5:c.819_826del	NP_061971.3:p.Arg274ValfsTer13	frameshift_variant	HET	rs775796581	6.01195e-05	0.000116185	374027	Pathogenic	Pathogenic	AR
S352	Female	1	CNGB3	small indel (insertion)	NM_019098.5:c.29dup	NP_061971.3:p.Val11GlyfsTer9	frameshift_variant	HET	rs1442286151	3.9771e-06	0	427643	Pathogenic	Pathogenic	AR
S352	Female	1	CNGB3	small indel (deletion)	NM_019098.5:c.819_826del	NP_061971.3:p.Arg274ValfsTer13	frameshift_variant	HET	rs775796581	6.01195e-05	0.000116185	374027	Pathogenic	Pathogenic	AR
S353	Male	7	RP1	small indel (deletion)	NM_006269.2:c.4587_4590del	NP_006260.1:p.Ser1529ArgfsTer9	frameshift_variant	HET	rs766674210	1.19871e-05	2.65097e-05	1410895	Pathogenic	Likely pathogenic	AR
S353	Male	7	RP1	small indel (deletion)	NM_006269.2:c.6018del	NP_006260.1:p.Lys2006AsnfsTer10	frameshift_variant	HET		0	0			Unknown significance	AR
S354	Male	38	PRPF8	SNV	NM_006445.4:c.6929G>A	NP_006436.3:p.Arg2310Lys	missense_variant	HET	rs121434238	0	0	3357	Pathogenic	Pathogenic	AD
S355	Male	39	RPGR	small indel (deletion)	NM_001034853.2:c.2405_2406del	NP_001030025.1:p.Glu802GlyfsTer32	frameshift_variant	HEMI	rs398122960	0	0	91389	Pathogenic/Likely_pathogenic	Pathogenic	XL
S356	Male	48	USH2A	SNV	NM_206933.4:c.8682-9A>G		splice_polypyrimidine_tract_variant, intron_variant	HET	rs372347027	6.40073e-05	0.000101352	197510	Pathogenic	Pathogenic	AR
S356	Male	48	USH2A	CNV	CNV heterozygous deletion of exons 10-11 in NM_206933.4			HET						Pathogenic	AR
S357	Male	16	BBS12	SNV	NM_152618.3:c.1537C>T	NP_689831.2:p.Gln513Ter	stop_gained	HET		0	0	2679999	Likely_pathogenic	Likely pathogenic	AR
S357	Male	16	BBS12	SNV	NM_152618.3:c.1231C>T	NP_689831.2:p.Leu411Phe	missense_variant	HET		0	0			Unknown significance	AR
S360	Male	7	TTC8	SNV	NM_144596.4:c.489G>A	NP_653197.2:p.Thr163=	splice_region_variant, synonymous_variant	HET	rs119103286	6.73788e-05	0.000139982	2530	Conflicting_interpretations_of_pathogenicity	Pathogenic	AR
S360	Male	7	TTC8	SNV	NM_144596.3:c.799-2A>C		splice_acceptor_variant	HET	rs771218088	0	0			Unknown significance	AR
S361	Female	29	PROM1	SNV	NM_006017.3:c.1301+2T>C		splice_donor_variant	HOM	rs775957498	3.61554e-05	4.72441e-05	623211	Pathogenic/Likely_pathogenic	Pathogenic	AR
S362	Female	15	ABCA4	SNV	NM_000350.3:c.5714+5G>A		splice_donor_5th_base_variant, intron_variant	HET	rs61751407	0.000297145	0.000550115	99403	Pathogenic/Likely_pathogenic	Pathogenic	AR
S362	Female	15	ABCA4	SNV	NM_000350.3:c.3113C>T	NP_000341.2:p.Ala1038Val	missense_variant	HET	rs61751374	0.00175457	0.00230183	7894	Pathogenic/Likely_pathogenic	Pathogenic	AR
S362	Female	15	ABCA4	SNV	NM_000350.3:c.1622T>C	NP_000341.2:p.Leu541Pro	missense_variant	HET	rs61751392	0.000162652	0.000209095	99067	Pathogenic/Likely_pathogenic	Pathogenic	AR
S363	Female	6	CHM	SNV	NM_000390.4:c.49+1G>T		splice_donor_variant	HET	rs886041174	0	0	279769	Pathogenic	Pathogenic	XL
S364	Male	41	ABCA4	SNV	NM_000350.3:c.2273C>T	NP_000341.2:p.Ala758Val	missense_variant	HOM		0	0			Likely pathogenic	AR
S367	Male	53	USH2A	SNV	NM_206933.4:c.11048-2A>G		splice_acceptor_variant	HOM	rs200871041	3.9827e-06	8.8166e-06	553421	Pathogenic/Likely_pathogenic	Pathogenic	AR
S372	Male	51	PRPF8	SNV	NM_006445.4:c.6928A>G	NP_006436.3:p.Arg2310Gly	missense_variant	HET	rs752997229	0	0	438226	Pathogenic	Pathogenic	AD
S377	Male	37	CHM	SNV	NM_000390.4:c.808C>T	NP_000381.1:p.Arg270Ter	stop_gained	HEMI	rs527236048	0	0	143078	Pathogenic	Pathogenic	XL
S369	Male	14	OPA1	SNV	NM_130837.3:c.1035+2T>A		splice_donor_variant	HET		0	0			Likely pathogenic	AD
S379	Female	28	CNGB3	small indel (deletion)	NM_019098.5:c.1148del	NP_061971.3:p.Thr383IlefsTer13	frameshift_variant	HET	rs397515360	0.00175004	0.00277133	5225	Conflicting_interpretations_of_pathogenicity	Pathogenic	AR
S379	Female	28	CNGB3	small indel (deletion)	NM_019098.5:c.819_826del	NP_061971.3:p.Arg274ValfsTer13	frameshift_variant	HET	rs775796581	6.01195e-05	0.000116185	374027	Pathogenic	Pathogenic	AR
S380	Male	51	USH2A	CNV	CNV heterozygous deletion of exons 17-24 in NM_206933.4			HET						Pathogenic	AR
S380	Male	51	USH2A	CNV	CNV heterozygous deletion of exons 22-24 in NM_206933.4			HET						Pathogenic	AR
S381	Male	9	CACNA1F	SNV	NM_001256789.3:c.2288+1G>A		splice_donor_variant	HEMI		0	0			Likely pathogenic	XL
S382	Female	1	CNGA3	SNV	NM_001298.3:c.1641C>A	NP_001289.1:p.Phe547Leu	missense_variant	HET	rs104893617	0.000159178	0.000131736	9478	Pathogenic/Likely_pathogenic	Pathogenic	AR
S382	Female	1	CNGA3	SNV	NM_001298.3:c.1597G>C	NP_001289.1:p.Asp533His	missense_variant	HET	rs775332304	7.9611e-06	0	282547	Conflicting_interpretations_of_pathogenicity	Unknown significance	AR
S384	Female	13	ABCA4	SNV	NM_000350.3:c.3113C>T	NP_000341.2:p.Ala1038Val	missense_variant	HOM	rs61751374	0.00175457	0.00230183	7894	Pathogenic/Likely_pathogenic	Pathogenic	AR
S384	Female	13	ABCA4	SNV	NM_000350.3:c.1622T>C	NP_000341.2:p.Leu541Pro	missense_variant	HOM	rs61751392	0.000162652	0.000209095	99067	Pathogenic/Likely_pathogenic	Pathogenic	AR
S385	Male	13	PNPLA6	SNV	NM_001166114.2:c.3343G>A	NP_001159586.1:p.Asp1115Asn	missense_variant	HET	rs372763461	1.19876e-05	2.64924e-05	872467	Uncertain_significance	Likely pathogenic	AR
S385	Male	13	PNPLA6	SNV	NM_001166114.2:c.1387C>T	NP_001159586.1:p.Gln463Ter	stop_gained	HET		0	0			Likely pathogenic	AR
S386	Male	39	USH2A	SNV	NM_206933.4:c.11864G>A	NP_996816.3:p.Trp3955Ter	stop_gained	HOM	rs111033364	0.000116791	0.000248228	2357	Pathogenic	Pathogenic	AR
S387	Female	36	PRPF31	small indel (deletion)	NM_015629.4:c.524del	NP_056444.3:p.Gln175ArgfsTer23	frameshift_variant	HET		0	0			Likely pathogenic	AD
S389	Female	46	PRPH2	SNV	NM_000322.5:c.515G>A	NP_000313.2:p.Arg172Gln	missense_variant	HET	rs61755793	3.9765e-06	0	13167	Pathogenic	Pathogenic	AD
S390	Female	46	ABCA4	SNV	NM_000350.3:c.3113C>T	NP_000341.2:p.Ala1038Val	missense_variant	HET	rs61751374	0.00175457	0.00230183	7894	Pathogenic/Likely_pathogenic	Pathogenic	AR
S390	Female	46	ABCA4	SNV	NM_000350.3:c.1622T>C	NP_000341.2:p.Leu541Pro	missense_variant	HET	rs61751392	0.000162652	0.000209095	99067	Pathogenic/Likely_pathogenic	Pathogenic	AR
S390	Female	46	ABCA4	SNV	NM_000350.3:c.5882G>A	NP_000341.2:p.Gly1961Glu	missense_variant	HET	rs1800553	0.00456429	0.00377832	7888	Conflicting_interpretations_of_pathogenicity	Pathogenic	AR
S394	Male	18	CHM	small indel (insertion)	NM_000390.4:c.137dup	NP_000381.1:p.Asn46LysfsTer6	frameshift_variant	HEMI		0	0			Likely pathogenic	XL
S395	Female	13	RPGR	small indel (deletion)	NM_001034853.2:c.2236_2237del	NP_001030025.1:p.Glu746ArgfsTer23	frameshift_variant	HET	rs1555961852	0	0	438142	Pathogenic/Likely_pathogenic	Pathogenic	XL
S396	Male	40	ABCA4	SNV	NM_000350.3:c.859-517G>A		intron_variant	HET		0	0			Unknown significance	AR
S396	Male	40	ABCA4	small indel (deletion)	NM_000350.3:c.4947del	NP_000341.2:p.Glu1650ArgfsTer12	frameshift_variant	HET	rs61750159	0	0	289420	Pathogenic	Pathogenic	AR
S397	Female	22	CNGB3	small indel (deletion)	NM_019098.5:c.1148del	NP_061971.3:p.Thr383IlefsTer13	frameshift_variant	HET	rs397515360	0.00175004	0.00277133	5225	Conflicting_interpretations_of_pathogenicity	Pathogenic	AR
S397	Female	22	CNGB3	SNV	NM_019098.5:c.1006G>T	NP_061971.3:p.Glu336Ter	stop_gained	HET	rs373862340	4.03116e-05	6.38081e-05	188968	Pathogenic/Likely_pathogenic	Pathogenic	AR
S398	Male	15	RPGR	small indel (deletion)	NM_001034853.2:c.168_169del	NP_001030025.1:p.Tyr57HisfsTer5	frameshift_variant	HEMI		0	0	867108	Likely_pathogenic	Likely pathogenic	XL
S399	Male	29	ABCA4	SNV	NM_000350.3:c.4540-2A>G		splice_acceptor_variant	HET	rs61752435	3.9765e-06	8.7907e-06	92869	Pathogenic	Pathogenic	AR
S399	Male	29	ABCA4	SNV	NM_000350.3:c.5603A>T	NP_000341.2:p.Asn1868Ile	missense_variant	HET	rs1801466	0.0421913	0.0664735	99390	Conflicting_interpretations_of_pathogenicity	Hypomorphic	AR
S402	Female	32	ABCA4	SNV	NM_000350.3:c.5882G>A	NP_000341.2:p.Gly1961Glu	missense_variant	HET	rs1800553	0.00456429	0.00377832	7888	Conflicting_interpretations_of_pathogenicity	Pathogenic	AR
S402	Female	32	ABCA4	SNV	NM_000350.3:c.1622T>C	NP_000341.2:p.Leu541Pro	missense_variant	HET	rs61751392	0.000162652	0.000209095	99067	Pathogenic/Likely_pathogenic	Pathogenic	AR
S403	Male	27	RPGR	SNV	NM_001034853.2:c.2368G>T	NP_001030025.1:p.Glu790Ter	stop_gained	HEMI		0	0			Pathogenic	XL
S405	Male	48	CDHR1	SNV	NM_033100.4:c.783G>A	NP_149091.1:p.Pro261=	splice_region_variant, synonymous_variant	HOM	rs147346345	0.00305161	0.00490272	301224	Conflicting_interpretations_of_pathogenicity	Pathogenic	AR
S406	Female	2	CNGB3	small indel (deletion)	NM_019098.5:c.1148del	NP_061971.3:p.Thr383IlefsTer13	frameshift_variant	HOM	rs397515360	0.00175004	0.00277133	5225	Conflicting_interpretations_of_pathogenicity	Pathogenic	AR
S409	Male	8	RP2	small indel (deletion)	NM_006915.3:c.14_16del	NP_008846.2:p.Phe5del	inframe_deletion	HEMI	rs1556313414	0	0	437942	Conflicting_interpretations_of_pathogenicity	Pathogenic	XL
S411	Male	45	RPGR	small indel (deletion)	NM_001034853.2:c.2236_2237del	NP_001030025.1:p.Glu746ArgfsTer23	frameshift_variant	HEMI	rs1555961852	0	0	438142	Pathogenic/Likely_pathogenic	Pathogenic	XL
S412	Female	34	USH2A	SNV	NM_206933.4:c.2276G>T	NP_996816.3:p.Cys759Phe	missense_variant	HET	rs80338902	0.000967694	0.00141522	2356	Pathogenic	Pathogenic	AR
S412	Female	34	USH2A	small indel (deletion)	NM_206933.4:c.13342_13347del	NP_996816.3:p.Asp4448_Ser4449del	inframe_deletion	HET	rs771903291	1.77354e-05	7.7903e-06	930726	Pathogenic/Likely_pathogenic	Pathogenic	AR
S413	Female	27	OPA1	SNV	NM_130837.2:c.1230+2T>G		splice_donor_variant	HET		0	0			Pathogenic	AD
S416	Male	1	CEP290	small indel (deletion)	NM_025114.4:c.1864_1865del	NP_079390.3:p.Asp622PhefsTer5	frameshift_variant	HET	rs1033594764	0	0	838153	Pathogenic	Pathogenic	AR
S416	Male	1	CEP290	SNV	NM_025114.4:c.4723A>T	NP_079390.3:p.Lys1575Ter	stop_gained	HET	rs137852834	6.05078e-05	0.000108497	1339	Pathogenic	Pathogenic	AR
S418	Male	35	CNGA3	SNV	NM_001298.3:c.971T>C	NP_001289.1:p.Ile324Thr	missense_variant	HET		0	0			Unknown significance	AR
S418	Male	35	CNGA3	SNV	NM_001298.3:c.829C>T	NP_001289.1:p.Arg277Cys	missense_variant	HET	rs104893620	9.54844e-05	0.000140739	9481	Pathogenic/Likely_pathogenic	Pathogenic	AR
S419	Female	27	USH2A	SNV	NM_206933.4:c.11864G>A	NP_996816.3:p.Trp3955Ter	stop_gained	HET	rs111033364	0.000116791	0.000248228	2357	Pathogenic	Pathogenic	AR
S419	Female	27	USH2A	SNV	NM_206933.4:c.3368A>G	NP_996816.3:p.Tyr1123Cys	missense_variant	HET	rs775177930	1.59457e-05	0	242397	Pathogenic/Likely_pathogenic	Pathogenic	AR
S420	Male	29	AFG3L2	SNV	NM_006796.3:c.1232C>A	NP_006787.2:p.Ala411Glu	missense_variant	HET		0	0			Likely pathogenic	AD
S421	Male	14	DNAJC30	SNV	NM_032317.3:c.152A>G	NP_115693.2:p.Tyr51Cys	missense_variant	HOM	rs61732167	0.00124851	0.00145707	976691	Pathogenic/Likely_pathogenic	Pathogenic	AR
S422	Female	58	PRPH2	SNV	NM_000322.5:c.599T>A	NP_000313.2:p.Val200Glu	missense_variant	HET	rs62645932	0	0	98682	Likely_pathogenic	Likely pathogenic	AD
S423	Female	48	RP2	small indel (deletion)	NM_006915.3:c.801_808del	NP_008846.2:p.Lys268ValfsTer5	frameshift_variant	HET		0	0			Pathogenic	XL
S425	Male	54	USH2A	small indel (deletion)	NM_206933.3:c.8890del	NP_996816.2:p.Trp2964GlyfsTer10	frameshift_variant	HET	rs786205116	0	0			Pathogenic	AR
S425	Male	54	USH2A	small indel (deletion)	NM_206933.4:c.7524del	NP_996816.3:p.Arg2509GlyfsTer19	frameshift_variant	HET	rs751176116	7.0889e-06	7.7735e-06	517494	Pathogenic	Pathogenic	AR
S432	Male	28	USH2A	CNV	CNV heterozygous deletion of exons 10-11 in NM_206933.4			HET						Pathogenic	AR
S432	Male	28	USH2A	CNV	CNV heterozygous deletion of exons 22-24 in NM_206933.4			HET						Pathogenic	AR
S428	Female	31	OPA1	SNV	NM_130837.3:c.1800C>A	NP_570850.2:p.Ser600Arg	missense_variant	HET	rs398124298	0	0	95712	Pathogenic	Pathogenic	AD
S433	Male	14	ABCA4	SNV	NM_000350.3:c.3261A>C	NP_000341.2:p.Glu1087Asp	missense_variant	HET	rs61752416	0	0	99212	Pathogenic/Likely_pathogenic	Pathogenic	AR
S433	Male	14	ABCA4	SNV	NM_000350.3:c.5882G>A	NP_000341.2:p.Gly1961Glu	missense_variant	HET	rs1800553	0.00456429	0.00377832	7888	Conflicting_interpretations_of_pathogenicity	Pathogenic	AR
S435	Male	36	RPGR	SNV	NM_001034853.2:c.1366C>T	NP_001030025.1:p.Gln456Ter	stop_gained	HEMI	rs1060501181	0	0	406540	Pathogenic	Pathogenic	XL
S436	Female	10	PDE6B	SNV	NM_000283.4:c.2455A>T	NP_000274.3:p.Lys819Ter	stop_gained	HET	rs754557819	0	0	1456526	Pathogenic	Likely pathogenic	AR
S436	Female	10	PDE6B	SNV	NM_000283.4:c.892C>T	NP_000274.3:p.Gln298Ter	stop_gained	HET	rs121918579	4.9619e-05	0.000101089	13103	Pathogenic	Pathogenic	AR
S437	Female	39	CHM	small indel (insertion)	NM_000390.4:c.1603dup	NP_000381.1:p.Glu535GlyfsTer5	frameshift_variant	HET		0	0			Pathogenic	XL
S438	Male	33	TOPORS	SNV	NM_005802.5:c.2508C>A	NP_005793.2:p.Tyr836Ter	stop_gained	HET		0	0			Pathogenic	AD
S429	Male	7	OPA1	SNV	NM_130837.3:c.1034G>A	NP_570850.2:p.Arg345Gln	missense_variant, splice_region_variant	HET	rs121908375	0	0	5084	Pathogenic/Likely_pathogenic	Pathogenic	AD
S441	Female	38	ABCA4	SNV	NM_000350.3:c.4577C>T	NP_000341.2:p.Thr1526Met	missense_variant	HET	rs61750152	6.36308e-05	0.000123854	99303	Pathogenic/Likely_pathogenic	Pathogenic	AR
S441	Female	38	ABCA4	SNV	NM_000350.3:c.5603A>T	NP_000341.2:p.Asn1868Ile	missense_variant	HET	rs1801466	0.0421913	0.0664735	99390	Conflicting_interpretations_of_pathogenicity	Hypomorphic	AR
S430	Female	14	WFS1	small indel (deletion)	NM_006005.3:c.1230_1233del	NP_005996.2:p.Val412SerfsTer29	frameshift_variant	HET	rs760337383	3.53559e-05	3.09655e-05	429753	Pathogenic	Pathogenic	AR
S430	Female	14	WFS1	SNV	NM_006005.3:c.2225G>A	NP_005996.2:p.Cys742Tyr	missense_variant	HET	rs775216682	1.80291e-05	3.18223e-05	906717	Uncertain_significance/Uncertain_risk_allele	Unknown significance	AR
S443	Female	42	USH2A	SNV	NM_206933.4:c.11864G>A	NP_996816.3:p.Trp3955Ter	stop_gained	HET	rs111033364	0.000116791	0.000248228	2357	Pathogenic	Pathogenic	AR
S443	Female	42	USH2A	CNV	CNV heterozygous deletion of exons 10-11 in NM_206933.4			HET						Pathogenic	AR
S444	Female	26	USH2A	SNV	NM_206933.3:c.4129T>C	NP_996816.2:p.Ser1377Pro	missense_variant	HET		0	0			Unknown significance	AR
S444	Female	26	USH2A	SNV	NM_206933.3:c.1550+1G>T		splice_donor_variant	HET		0	0			Pathogenic	AR
S445	Female	6	CNGB3	small indel (deletion)	NM_019098.5:c.819_826del	NP_061971.3:p.Arg274ValfsTer13	frameshift_variant	HET	rs775796581	6.01195e-05	0.000116185	374027	Pathogenic	Pathogenic	AR
S445	Female	6	CNGB3	SNV	NM_019098.5:c.1578+1G>A		splice_donor_variant	HET	rs372006750	1.99893e-05	4.42603e-05	189031	Pathogenic/Likely_pathogenic	Pathogenic	AR
S446	Male	63	PRPH2	small indel (deletion)	NM_000322.5:c.920del	NP_000313.2:p.Leu307ArgfsTer17	frameshift_variant	HET	rs61748433	0	0	98720	Pathogenic	Pathogenic	AD
S447	Female	5	RPE65	SNV	NM_000329.3:c.304G>T	NP_000320.1:p.Glu102Ter	stop_gained	HOM	rs62642584	3.58044e-05	7.91738e-05	98863	Pathogenic	Pathogenic	AR
S449	Male	54	USH2A	SNV	NM_206933.4:c.10073G>A	NP_996816.3:p.Cys3358Tyr	missense_variant	HET	rs148660051	0.000392926	0.000760445	197932	Pathogenic/Likely_pathogenic	Pathogenic	AR
S449	Male	54	USH2A	SNV	NM_206933.4:c.14453C>T	NP_996816.3:p.Pro4818Leu	missense_variant	HET	rs143344549	6.01191e-05	4.64677e-05	504509	Pathogenic/Likely_pathogenic	Pathogenic	AR
S450	Male	39	USH2A	SNV	NM_206933.4:c.11864G>A	NP_996816.3:p.Trp3955Ter	stop_gained	HET	rs111033364	0.000116791	0.000248228	2357	Pathogenic	Pathogenic	AR
S450	Male	39	USH2A	CNV	CNV heterozygous deletion of exons 22-24 in NM_206933.4			HET						Pathogenic	AR
S451	Female	30	ABCA4	SNV	NM_000350.3:c.5981G>A	NP_000341.2:p.Gly1994Glu	missense_variant	HET		0	0	2098052	Conflicting_interpretations_of_pathogenicity	Unknown significance	AR
S451	Female	30	ABCA4	SNV	NM_000350.3:c.2894A>G	NP_000341.2:p.Asn965Ser	missense_variant	HET	rs201471607	0.000123796	0.000178231	236096	Pathogenic	Pathogenic	AR
S452	Female	21	USH2A	SNV	NM_206933.4:c.11864G>A	NP_996816.3:p.Trp3955Ter	stop_gained	HET	rs111033364	0.000116791	0.000248228	2357	Pathogenic	Pathogenic	AR
S452	Female	21	USH2A	CNV	CNV heterozygous deletion of exons 22-24 in NM_206933.4			HET						Pathogenic	AR
S454	Male	34	CERKL	small indel (deletion)	NM_201548.5:c.568del	NP_963842.1:p.Val190LeufsTer5	frameshift_variant	HET		0	0	1723321	Likely_pathogenic	Pathogenic	AR
S454	Male	34	CERKL	SNV	NM_201548.5:c.950G>A	NP_963842.1:p.Arg317His	missense_variant	HET	rs150587104	6.02124e-05	2.3293e-05	813162	Conflicting_interpretations_of_pathogenicity	Unknown significance	AR
S458	Male	14	ABCA4	SNV	NM_000350.3:c.5882G>A	NP_000341.2:p.Gly1961Glu	missense_variant	HET	rs1800553	0.00456429	0.00377832	7888	Conflicting_interpretations_of_pathogenicity	Pathogenic	AR
S458	Male	14	ABCA4	SNV	NM_000350.3:c.1622T>C	NP_000341.2:p.Leu541Pro	missense_variant	HET	rs61751392	0.000162652	0.000209095	99067	Pathogenic/Likely_pathogenic	Pathogenic	AR
S458	Male	14	ABCA4	SNV	NM_000350.3:c.3113C>T	NP_000341.2:p.Ala1038Val	missense_variant	HET	rs61751374	0.00175457	0.00230183	7894	Pathogenic/Likely_pathogenic	Pathogenic	AR
S460	Female	25	USH2A	SNV	NM_206933.4:c.11864G>A	NP_996816.3:p.Trp3955Ter	stop_gained	HET	rs111033364	0.000116791	0.000248228	2357	Pathogenic	Pathogenic	AR
S460	Female	25	USH2A	small indel (deletion)	NM_206933.4:c.775_776del	NP_996816.3:p.Ser259PhefsTer63	frameshift_variant	HET		0	0	866168	Pathogenic	Pathogenic	AR
S463	Male	29	ABCA4	SNV	NM_000350.3:c.454C>T	NP_000341.2:p.Arg152Ter	stop_gained	HET	rs62646861	1.59253e-05	3.5233e-05	99300	Pathogenic/Likely_pathogenic	Pathogenic	AR
S463	Male	29	ABCA4	SNV	NM_000350.3:c.5603A>T	NP_000341.2:p.Asn1868Ile	missense_variant	HET	rs1801466	0.0421913	0.0664735	99390	Conflicting_interpretations_of_pathogenicity	Hypomorphic	AR
S464	Male	16	ABCA4	SNV	NM_000350.3:c.1622T>C	NP_000341.2:p.Leu541Pro	missense_variant	HET	rs61751392	0.000162652	0.000209095	99067	Pathogenic/Likely_pathogenic	Pathogenic	AR
S464	Male	16	ABCA4	SNV	NM_000350.3:c.3113C>T	NP_000341.2:p.Ala1038Val	missense_variant	HET	rs61751374	0.00175457	0.00230183	7894	Pathogenic/Likely_pathogenic	Pathogenic	AR
S464	Male	16	ABCA4	SNV	NM_000350.3:c.2041C>T	NP_000341.2:p.Arg681Ter	stop_gained	HET	rs61749423	7.9646e-06	8.8137e-06	99114	Pathogenic/Likely_pathogenic	Pathogenic	AR
S465	Male	22	RPGR	small indel (deletion)	NM_001034853.2:c.2420_2435del	NP_001030025.1:p.Glu807GlyfsTer3	frameshift_variant	HEMI		0	0	1297120	Likely_pathogenic	Pathogenic	XL
S470	Male	35	USH2A	CNV	CNV homozygous deletion of exons 22-24 in NM_206933.4			HOM						Pathogenic	AR
S472	Female	60	RPE65	SNV	NM_000329.3:c.304G>T	NP_000320.1:p.Glu102Ter	stop_gained	HOM	rs62642584	3.58044e-05	7.91738e-05	98863	Pathogenic	Pathogenic	AR
S474	Female	2	CNGB3	small indel (deletion)	NM_019098.5:c.1148del	NP_061971.3:p.Thr383IlefsTer13	frameshift_variant	HET	rs397515360	0.00175004	0.00277133	5225	Conflicting_interpretations_of_pathogenicity	Pathogenic	AR
S474	Female	2	CNGB3	small indel (deletion)	NM_019098.5:c.819_826del	NP_061971.3:p.Arg274ValfsTer13	frameshift_variant	HET	rs775796581	6.01195e-05	0.000116185	374027	Pathogenic	Pathogenic	AR
S476	Male	4	CNGB3	small indel (deletion)	NM_019098.5:c.819_826del	NP_061971.3:p.Arg274ValfsTer13	frameshift_variant	HET	rs775796581	6.01195e-05	0.000116185	374027	Pathogenic	Pathogenic	AR
S476	Male	4	CNGB3	small indel (deletion)	NM_019098.5:c.1148del	NP_061971.3:p.Thr383IlefsTer13	frameshift_variant	HET	rs397515360	0.00175004	0.00277133	5225	Conflicting_interpretations_of_pathogenicity	Pathogenic	AR
S477	Female	9	ALMS1	small indel (deletion)	NM_001378454.1:c.1196_1202del	NP_001365383.1:p.Thr399LysfsTer11	frameshift_variant	HOM	rs761292021	1.81337e-05	3.15612e-05	555656	Pathogenic/Likely_pathogenic	Pathogenic	AR
S479	Male	11	RHO	SNV	NM_000539.3:c.1040C>T	NP_000530.1:p.Pro347Leu	missense_variant	HET	rs29001566	3.5381e-06	7.7471e-06	13014	Pathogenic/Likely_pathogenic	Pathogenic	AD
S480	Male	17	CNGA3	SNV	NM_001298.3:c.811C>G	NP_001289.1:p.Pro271Ala	missense_variant	HET	rs149802213	0.000120216	0.00013162	598143	Conflicting_interpretations_of_pathogenicity	Pathogenic	AR
S480	Male	17	CNGA3	SNV	NM_001298.3:c.1065T>G	NP_001289.1:p.Ser355Arg	missense_variant	HET	rs1277409725	0	0	1511338	Uncertain_significance	Unknown significance	AR
S481	Male	35	OPA1	small indel (deletion)	NM_130837.3:c.2990_2993del	NP_570850.2:p.Val997GlufsTer25	frameshift_variant	HET	rs879255560	0	0	5083	Pathogenic/Likely_pathogenic	Pathogenic	AD
S482	Male	32	RPGR	small indel (deletion)	NM_001034853.2:c.2757del	NP_001030025.1:p.Glu922ArgfsTer167	frameshift_variant	HEMI		0	0			Pathogenic	XL
S483	Female	56	ABCA4	SNV	NM_000350.3:c.5603A>T	NP_000341.2:p.Asn1868Ile	missense_variant	HET	rs1801466	0.0421913	0.0664735	99390	Conflicting_interpretations_of_pathogenicity	Hypomorphic	AR
S483	Female	56	ABCA4	SNV	NM_000350.3:c.1903C>T	NP_000341.2:p.Gln635Ter	stop_gained	HET	rs61749414	0	0	99096	Pathogenic/Likely_pathogenic	Pathogenic	AR
S484	Male	48	GNPTG	small indel (deletion)	NM_032520.5:c.238_243del	NP_115909.1:p.Lys80_Tyr81del	inframe_deletion	HOM	rs773452586	2.47712e-05	3.099e-05	550212	Conflicting_interpretations_of_pathogenicity	Pathogenic	AR
S485	Male	33	RPGR	small indel (deletion)	NM_001034853.2:c.2872del	NP_001030025.1:p.Glu958LysfsTer131	frameshift_variant	HEMI		0	0			Pathogenic	XL
S486	Female	17	ABCA4	SNV	NM_000350.3:c.5714+5G>A		splice_donor_5th_base_variant, intron_variant	HET	rs61751407	0.000297145	0.000550115	99403	Pathogenic/Likely_pathogenic	Pathogenic	AR
S486	Female	17	ABCA4	SNV	NM_000350.3:c.2564G>A	NP_000341.2:p.Trp855Ter	stop_gained	HET	rs61752406	1.59106e-05	3.51797e-05	99144	Pathogenic	Pathogenic	AR
S488	Male	30	RPGR	small indel (deletion)	NM_001034853.2:c.2993_2997del	NP_001030025.1:p.Glu998GlyfsTer79	frameshift_variant	HEMI		0	0	2138531	Pathogenic	Pathogenic	XL
S489	Female	21	ABCA4	SNV	NM_000350.3:c.5882G>A	NP_000341.2:p.Gly1961Glu	missense_variant	HET	rs1800553	0.00456429	0.00377832	7888	Conflicting_interpretations_of_pathogenicity	Pathogenic	AR
S489	Female	21	ABCA4	SNV	NM_000350.3:c.1622T>C	NP_000341.2:p.Leu541Pro	missense_variant	HET	rs61751392	0.000162652	0.000209095	99067	Pathogenic/Likely_pathogenic	Pathogenic	AR
S491	Male	28	CNGB3	small indel (deletion)	NM_019098.5:c.819_826del	NP_061971.3:p.Arg274ValfsTer13	frameshift_variant	HET	rs775796581	6.01195e-05	0.000116185	374027	Pathogenic	Pathogenic	AR
S491	Male	28	CNGB3	small indel (deletion)	NM_019098.5:c.1148del	NP_061971.3:p.Thr383IlefsTer13	frameshift_variant	HET	rs397515360	0.00175004	0.00277133	5225	Conflicting_interpretations_of_pathogenicity	Pathogenic	AR
S493	Male	23	ABCA4	SNV	NM_000350.3:c.5646G>T	NP_000341.2:p.Met1882Ile	missense_variant	HET		0	0	1184497	Pathogenic	Pathogenic	AR
S493	Male	23	ABCA4	SNV	NM_000350.3:c.5882G>A	NP_000341.2:p.Gly1961Glu	missense_variant	HET	rs1800553	0.00456429	0.00377832	7888	Conflicting_interpretations_of_pathogenicity	Pathogenic	AR
S494	Male	32	RP2	small indel (deletion)	NM_006915.3:c.14_16del	NP_008846.2:p.Phe5del	inframe_deletion	HEMI	rs1556313414	0	0	437942	Conflicting_interpretations_of_pathogenicity	Pathogenic	XL
S495	Male	45	RP2	SNV	NM_006915.3:c.353G>A	NP_008846.2:p.Arg118His	missense_variant	HEMI	rs28933687	0	0	10546	Pathogenic	Pathogenic	XL
S498	Female	8	ABCA4	SNV	NM_000350.3:c.4234C>T	NP_000341.2:p.Gln1412Ter	stop_gained	HET	rs61750137	7.0729e-06	1.54892e-05	99263	Pathogenic	Pathogenic	AR
S498	Female	8	ABCA4	SNV	NM_000350.3:c.5018+5G>A		splice_donor_5th_base_variant, intron_variant	HET	rs1553188588	0	0	438098	Likely_pathogenic	Pathogenic	AR
S499	Male	9	ABCA4	SNV	NM_000350.3:c.768G>T	NP_000341.2:p.Val256=	splice_region_variant, synonymous_variant	HET	rs62645944	8.4865e-05	0.000185805	99505	Pathogenic/Likely_pathogenic	Pathogenic	AR
S499	Male	9	ABCA4	SNV	NM_000350.3:c.1622T>C	NP_000341.2:p.Leu541Pro	missense_variant	HET	rs61751392	0.000162652	0.000209095	99067	Pathogenic/Likely_pathogenic	Pathogenic	AR
S499	Male	9	ABCA4	SNV	NM_000350.3:c.3113C>T	NP_000341.2:p.Ala1038Val	missense_variant	HET	rs61751374	0.00175457	0.00230183	7894	Pathogenic/Likely_pathogenic	Pathogenic	AR
S504	Female	57	CNGB3	small indel (insertion)	NM_019098.5:c.1285dup	NP_061971.3:p.Ser429PhefsTer33	frameshift_variant	HET	rs776896038	2.1332e-05	1.55885e-05	427659	Pathogenic	Pathogenic	AR
S504	Female	57	CNGB3	SNV	NM_019098.5:c.1179-2A>T		splice_acceptor_variant	HET	rs1057517167	0	0	371304	Likely_pathogenic	Likely pathogenic	AR
S505	Male	15	RPGRIP1	SNV	NM_020366.4:c.2398G>A	NP_065099.3:p.Glu800Lys	missense_variant	HET	rs565837539	1.78998e-05	7.8545e-06	438161	Pathogenic/Likely_pathogenic	Likely pathogenic	AR
S505	Male	15	RPGRIP1	SNV	NM_020366.4:c.1111C>T	NP_065099.3:p.Arg371Ter	stop_gained	HET	rs375859404	2.51386e-05	1.56705e-05	1375717	Pathogenic	Pathogenic	AR
S506	Male	31	DNAJC30	SNV	NM_032317.3:c.152A>G	NP_115693.2:p.Tyr51Cys	missense_variant	HOM	rs61732167	0.00124851	0.00145707	976691	Pathogenic/Likely_pathogenic	Pathogenic	AR
S507	Female	23	DNAJC30	SNV	NM_032317.3:c.152A>G	NP_115693.2:p.Tyr51Cys	missense_variant	HOM	rs61732167	0.00124851	0.00145707	976691	Pathogenic/Likely_pathogenic	Pathogenic	AR
S516	Male	41	USH2A	small indel (deletion)	NM_206933.4:c.13342_13347del	NP_996816.3:p.Asp4448_Ser4449del	inframe_deletion	HET	rs771903291	1.77354e-05	7.7903e-06	930726	Pathogenic/Likely_pathogenic	Pathogenic	AR
S516	Male	41	USH2A	CNV	CNV heterozygous deletion of exons 22-32 in NM_206933.4			HET						Pathogenic	AR
S517	Female	1	RPGRIP1	SNV	NM_020366.4:c.2554C>T	NP_065099.3:p.Arg852Ter	stop_gained	HET	rs1429786931	7.1259e-06	1.557e-05	501219	Pathogenic/Likely_pathogenic	Pathogenic	AR
S517	Female	1	RPGRIP1	CNV	CNV heterozygous deletion of exons 2-3 in NM_020366.4			HET						Pathogenic	AR
S518	Male	42	CLN3	SNV	NM_001042432.2:c.125+5G>A		splice_donor_5th_base_variant, intron_variant	HET	rs386833704	1.59598e-05	0	56253	Likely_pathogenic	Pathogenic	AR
S518	Male	42	CLN3	SNV	NM_001042432.2:c.175G>A	NP_001035897.1:p.Ala59Thr	missense_variant	HET	rs765893479	2.13298e-05	2.33554e-05	950856	Conflicting_interpretations_of_pathogenicity	Pathogenic	AR
S509	Female	23	OPA1	small indel (deletion)	NM_130837.3:c.2873_2876del	NP_570850.2:p.Val958GlyfsTer3	splice_acceptor_variant, coding_sequence_variant	HET	rs80356530	3.53857e-05	6.20126e-05	5082	Pathogenic/Likely_pathogenic	Pathogenic	AD
S520	Female	33	GUCY2D	small indel (insertion)	NM_000180.4:c.1433_1442dup	NP_000171.1:p.Phe482GlyfsTer78	frameshift_variant	HET	rs1598146589	0	0	636034	Likely_pathogenic	Pathogenic	AR
S520	Female	33	GUCY2D	SNV	NM_000180.4:c.2413-1G>T		splice_acceptor_variant	HET		0	0			Likely pathogenic	AR
S522	Female	63	USH2A	SNV	NM_206933.4:c.9880T>A	NP_996816.3:p.Cys3294Ser	missense_variant	HET	rs768097820	3.9797e-06	0			Likely pathogenic	AR
S522	Female	63	USH2A	CNV	CNV heterozygous deletion of exons 10-11 in NM_206933.4			HET						Pathogenic	AR
S523	Female	35	ABCA4	SNV	NM_000350.3:c.4549C>A	NP_000341.2:p.Arg1517Ser	missense_variant	HET	rs1800550	3.9765e-06	8.7906e-06	99299	not_provided	Unknown significance	AR
S523	Female	35	ABCA4	SNV	NM_000350.3:c.5882G>A	NP_000341.2:p.Gly1961Glu	missense_variant	HET	rs1800553	0.00456429	0.00377832	7888	Conflicting_interpretations_of_pathogenicity	Pathogenic	AR
S524	Male	50	CRX	small indel (deletion)	NM_000554.6:c.590del	NP_000545.1:p.Pro197ArgfsTer22	frameshift_variant	HET		0	0	1399832	Likely_pathogenic	Likely pathogenic	AD
S511	Female	29	OPA1	SNV	NM_130837.3:c.2044A>T	NP_570850.2:p.Arg682Ter	stop_gained	HET		0	0			Pathogenic	AD
S513	Female	33	SLC25A46	SNV	NM_138773.4:c.691C>T	NP_620128.1:p.Arg231Ter	stop_gained	HET	rs751101419	1.29619e-05	9.3119e-06	1068765	Pathogenic	Pathogenic	AR
S513	Female	33	SLC25A46	SNV	NM_138773.4:c.598G>A	NP_620128.1:p.Gly200Arg	missense_variant	HET	rs767725140	0.000125484	4.12848e-05	567704	Uncertain_significance	Unknown significance	AR
S525	Male	26	CEP290	SNV	NM_025114.4:c.2991+1655A>G		intron_variant	HET	rs281865192	0.000127755	0.000260078	1337	Pathogenic/Likely_pathogenic	Pathogenic	AR
S525	Male	26	CEP290	SNV	NM_025114.4:c.2722C>T	NP_079390.3:p.Arg908Ter	stop_gained	HET	rs886042153	1.23569e-05	9.1456e-06	281411	Pathogenic/Likely_pathogenic	Pathogenic	AR
S526	Female	6	CNGB3	small indel (deletion)	NM_019098.5:c.819_826del	NP_061971.3:p.Arg274ValfsTer13	frameshift_variant	HET	rs775796581	6.01195e-05	0.000116185	374027	Pathogenic	Pathogenic	AR
S526	Female	6	CNGB3	small indel (deletion)	NM_019098.5:c.1148del	NP_061971.3:p.Thr383IlefsTer13	frameshift_variant	HET	rs397515360	0.00175004	0.00277133	5225	Conflicting_interpretations_of_pathogenicity	Pathogenic	AR
S527	Male	61	RBP3	SNV	NM_002900.3:c.2074G>T	NP_002891.1:p.Glu692Ter	stop_gained	HOM		0	0	1069188	Pathogenic	Pathogenic	AR
S528	Female	58	ABCA4	SNV	NM_000350.3:c.5882G>A	NP_000341.2:p.Gly1961Glu	missense_variant	HET	rs1800553	0.00456429	0.00377832	7888	Conflicting_interpretations_of_pathogenicity	Pathogenic	AR
S528	Female	58	ABCA4	SNV	NM_000350.3:c.4919G>A	NP_000341.2:p.Arg1640Gln	missense_variant	HET	rs61751403	3.18183e-05	2.63806e-05	99331	Pathogenic/Likely_pathogenic	Pathogenic	AR
S529	Male	24	ABCA4	SNV	NM_000350.3:c.5603A>T	NP_000341.2:p.Asn1868Ile	missense_variant	HET	rs1801466	0.0421913	0.0664735	99390	Conflicting_interpretations_of_pathogenicity	Hypomorphic	AR
S529	Male	24	ABCA4	SNV	NM_000350.3:c.1957C>T	NP_000341.2:p.Arg653Cys	missense_variant	HET	rs61749420	1.61121e-05	2.6801e-05	99108	Pathogenic/Likely_pathogenic	Pathogenic	AR
S530	Female	37	RPGR	small indel (deletion)	NM_001034853.2:c.385_386del	NP_001030025.1:p.Thr129PhefsTer5	frameshift_variant	HET		0	0			Pathogenic	XL
S531	Male	15	RPE65	SNV	NM_000329.3:c.131G>A	NP_000320.1:p.Arg44Gln	missense_variant	HET	rs61751282	3.97659e-05	1.75824e-05	98840	Pathogenic	Pathogenic	AR
S531	Male	15	RPE65	SNV	NM_000329.3:c.304G>T	NP_000320.1:p.Glu102Ter	stop_gained	HET	rs62642584	3.58044e-05	7.91738e-05	98863	Pathogenic	Pathogenic	AR
S532	Female	12	ABCA4	SNV	NM_000350.3:c.4469G>A	NP_000341.2:p.Cys1490Tyr	missense_variant	HET	rs61751402	5.9058e-05	0.000129851	99288	Pathogenic	Pathogenic	AR
S532	Female	12	ABCA4	SNV	NM_000350.3:c.1622T>C	NP_000341.2:p.Leu541Pro	missense_variant	HET	rs61751392	0.000162652	0.000209095	99067	Pathogenic/Likely_pathogenic	Pathogenic	AR
S532	Female	12	ABCA4	SNV	NM_000350.3:c.3113C>T	NP_000341.2:p.Ala1038Val	missense_variant	HET	rs61751374	0.00175457	0.00230183	7894	Pathogenic/Likely_pathogenic	Pathogenic	AR
S533	Male	6	ABCA4	SNV	NM_000350.3:c.4234C>T	NP_000341.2:p.Gln1412Ter	stop_gained	HET	rs61750137	7.0729e-06	1.54892e-05	99263	Pathogenic	Pathogenic	AR
S533	Male	6	ABCA4	SNV	NM_000350.3:c.3113C>T	NP_000341.2:p.Ala1038Val	missense_variant	HET	rs61751374	0.00175457	0.00230183	7894	Pathogenic/Likely_pathogenic	Pathogenic	AR
S533	Male	6	ABCA4	SNV	NM_000350.3:c.1622T>C	NP_000341.2:p.Leu541Pro	missense_variant	HET	rs61751392	0.000162652	0.000209095	99067	Pathogenic/Likely_pathogenic	Pathogenic	AR
S535	Female	62	RPGR	CNV	CNV heterozygous deletion of exon ORF15 in NM_001034853.2			HET						Pathogenic	XL
S536	Male	45	CFAP410	small indel (insertion)	NM_004928.3:c.33_34insAGCTGCACAGCGTGCA	NP_004919.1:p.Ala12SerfsTer60	frameshift_variant	HOM	rs748531024	8.12691e-05	0.000127736	438159	Pathogenic	Pathogenic	AR
S540	Male	41	USH2A	small indel (deletion)	NM_206933.4:c.12234_12235del	NP_996816.3:p.Asn4079TrpfsTer19	frameshift_variant	HET	rs398124618	7.962e-06	1.76193e-05	96665	Pathogenic	Pathogenic	AR
S540	Male	41	USH2A	SNV	NM_206933.4:c.1606T>C	NP_996816.3:p.Cys536Arg	missense_variant	HET	rs111033273	2.47891e-05	4.65896e-05	48471	Pathogenic	Pathogenic	AR
S541	Male	23	OPA1	SNV	NM_130837.3:c.1035+5G>A		splice_donor_5th_base_variant, intron_variant	HET	rs754576717	3.999e-06	8.8402e-06	431939	Pathogenic/Likely_pathogenic	Pathogenic	AD
S542	Female	43	ABCA4	SNV	NM_000350.3:c.5882G>A	NP_000341.2:p.Gly1961Glu	missense_variant	HET	rs1800553	0.00456429	0.00377832	7888	Conflicting_interpretations_of_pathogenicity	Pathogenic	AR
S542	Female	43	ABCA4	SNV	NM_000350.3:c.3051-1G>C		splice_acceptor_variant	HET		0	0	1184911	Likely_pathogenic	Pathogenic	AR
S545	Female	37	USH2A	SNV	NM_206933.4:c.11864G>A	NP_996816.3:p.Trp3955Ter	stop_gained	HET	rs111033364	0.000116791	0.000248228	2357	Pathogenic	Pathogenic	AR
S545	Female	37	USH2A	SNV	NM_206933.4:c.2276G>T	NP_996816.3:p.Cys759Phe	missense_variant	HET	rs80338902	0.000967694	0.00141522	2356	Pathogenic	Pathogenic	AR
S547	Female	19	USH2A	small indel (deletion)	NM_206933.3:c.5285del	NP_996816.2:p.Pro1762LeufsTer8	frameshift_variant	HET		0	0			Pathogenic	AR
S547	Female	19	USH2A	small indel (deletion)	NM_206933.3:c.11169_11172del	NP_996816.2:p.Leu3723PhefsTer26	frameshift_variant	HET		0	0			Pathogenic	AR
S549	Female	33	ABCA4	SNV	NM_000350.3:c.3113C>T	NP_000341.2:p.Ala1038Val	missense_variant	HET	rs61751374	0.00175457	0.00230183	7894	Pathogenic/Likely_pathogenic	Pathogenic	AR
S549	Female	33	ABCA4	SNV	NM_000350.3:c.1622T>C	NP_000341.2:p.Leu541Pro	missense_variant	HET	rs61751392	0.000162652	0.000209095	99067	Pathogenic/Likely_pathogenic	Pathogenic	AR
S549	Female	33	ABCA4	SNV	NM_000350.3:c.1022A>G	NP_000341.2:p.Glu341Gly	missense_variant	HET		0	0	1457706	Pathogenic	Pathogenic	AR
S550	Female	35	BEST1	SNV	NM_004183.4:c.47C>T	NP_004174.1:p.Ser16Phe	missense_variant	HET	rs281865210	0	0	99723	Pathogenic	Pathogenic	AD
S553	Female	9	ABCA4	SNV	NM_000350.3:c.5461-10T>C		splice_polypyrimidine_tract_variant, intron_variant	HET	rs1800728	0.000219707	0.000450878	92870	Pathogenic/Likely_pathogenic	Pathogenic	AR
S553	Female	9	ABCA4	SNV	NM_000350.3:c.4234C>T	NP_000341.2:p.Gln1412Ter	stop_gained	HET	rs61750137	7.0729e-06	1.54892e-05	99263	Pathogenic	Pathogenic	AR
S554	Female	22	ABCA4	SNV	NM_000350.3:c.5714+5G>A		splice_donor_5th_base_variant, intron_variant	HET	rs61751407	0.000297145	0.000550115	99403	Pathogenic/Likely_pathogenic	Pathogenic	AR
S554	Female	22	ABCA4	SNV	NM_000350.3:c.61C>T	NP_000341.2:p.Gln21Ter	stop_gained	HET	rs770272033	3.9779e-06	8.7965e-06	959914	Pathogenic/Likely_pathogenic	Pathogenic	AR
S557	Female	42	PANK2	SNV	NM_001386393.1:c.1231G>A	NP_001373322.1:p.Gly411Arg	missense_variant	HET	rs137852959	0.00012726	0.000216735	4548	Pathogenic	Pathogenic	AR
S557	Female	42	PANK2	SNV	NM_001386393.1:c.59G>A	NP_001373322.1:p.Gly20Asp	missense_variant	HET		0	0			Unknown significance	AR
S559	Female	14	GPR179	small indel (deletion)	NM_001004334.4:c.984del	NP_001004334.3:p.Ser329LeufsTer4	frameshift_variant	HOM	rs770066665	0.000536461	0.000748702	31204	Conflicting_interpretations_of_pathogenicity	Pathogenic	AR
S560	Female	20	RPE65	SNV	NM_000329.3:c.304G>T	NP_000320.1:p.Glu102Ter	stop_gained	HET	rs62642584	3.58044e-05	7.91738e-05	98863	Pathogenic	Pathogenic	AR
S560	Female	20	RPE65	SNV	NM_000329.3:c.11+5G>A		splice_donor_5th_base_variant, intron_variant	HET	rs61751276	7.78139e-05	0.00016265	98825	Pathogenic	Pathogenic	AR
S561	Female	38	CDHR1	SNV	NM_033100.4:c.783G>A	NP_149091.1:p.Pro261=	splice_region_variant, synonymous_variant	HOM	rs147346345	0.00305161	0.00490272	301224	Conflicting_interpretations_of_pathogenicity	Pathogenic	AR
S561	Female	38	CDHR1	SNV	NM_033100.4:c.783G>A	NP_149091.1:p.Pro261=	splice_region_variant, synonymous_variant	HOM	rs147346345	0.00305161	0.00490272	301224	Conflicting_interpretations_of_pathogenicity	Pathogenic	AR
S562	Male	33	ABCA4	SNV	NM_000350.3:c.1622T>C	NP_000341.2:p.Leu541Pro	missense_variant	HET	rs61751392	0.000162652	0.000209095	99067	Pathogenic/Likely_pathogenic	Pathogenic	AR
S562	Male	33	ABCA4	SNV	NM_000350.3:c.6816+2T>C		splice_donor_variant	HET	rs112005636	0	0			Likely pathogenic	AR
S562	Male	33	ABCA4	SNV	NM_000350.3:c.3113C>T	NP_000341.2:p.Ala1038Val	missense_variant	HET	rs61751374	0.00175457	0.00230183	7894	Pathogenic/Likely_pathogenic	Pathogenic	AR
S563	Male	14	PROM1	SNV	NM_006017.3:c.1767G>A	NP_006008.1:p.Glu589=	splice_region_variant, synonymous_variant	HET	rs1187150199	4.0215e-06	8.8739e-06	1946623	Uncertain_significance	Likely pathogenic	AR
S563	Male	14	PROM1	SNV	NM_006017.3:c.1301+2T>C		splice_donor_variant	HET	rs775957498	3.61554e-05	4.72441e-05	623211	Pathogenic/Likely_pathogenic	Pathogenic	AR
S565	Male	17	ABCA4	SNV	NM_000350.3:c.2452G>A	NP_000341.2:p.Gly818Arg	missense_variant	HET		0	0			Likely pathogenic	AR
S565	Male	17	ABCA4	SNV	NM_000350.3:c.1622T>C	NP_000341.2:p.Leu541Pro	missense_variant	HET	rs61751392	0.000162652	0.000209095	99067	Pathogenic/Likely_pathogenic	Pathogenic	AR
S565	Male	17	ABCA4	SNV	NM_000350.3:c.3113C>T	NP_000341.2:p.Ala1038Val	missense_variant	HET	rs61751374	0.00175457	0.00230183	7894	Pathogenic/Likely_pathogenic	Pathogenic	AR
S566	Female	8	BBS10	SNV	NM_024685.4:c.145C>T	NP_078961.3:p.Arg49Trp	missense_variant	HOM	rs768933093	5.37107e-05	0.000110084	225010	Pathogenic/Likely_pathogenic	Pathogenic	AR
S567	Male	44	NR2E3	small indel (deletion)	NM_014249.4:c.481del	NP_055064.1:p.Thr161HisfsTer18	frameshift_variant	HET	rs759339012	6.84405e-05	0.000166543	636047	Pathogenic	Pathogenic	AR
S567	Male	44	NR2E3	SNV	NM_014249.4:c.119-2A>C		splice_acceptor_variant	HET	rs2723341	0.000503117	0.000949668	191059	Pathogenic/Likely_pathogenic	Pathogenic	AR
S568	Male	<1	CEP290	SNV	NM_025114.4:c.2991+1655A>G		intron_variant	HOM	rs281865192	0.000127755	0.000260078	1337	Pathogenic/Likely_pathogenic	Pathogenic	AR
S569	Male	45	ABCA4	SNV	NM_000350.3:c.3113C>T	NP_000341.2:p.Ala1038Val	missense_variant	HET	rs61751374	0.00175457	0.00230183	7894	Pathogenic/Likely_pathogenic	Pathogenic	AR
S569	Male	45	ABCA4	SNV	NM_000350.3:c.2588G>C	NP_000341.2:p.Gly863Ala	missense_variant, splice_region_variant	HET	rs76157638	0.0042951	0.00784034	7879	Conflicting_interpretations_of_pathogenicity	Pathogenic	AR
S569	Male	45	ABCA4	SNV	NM_000350.3:c.1622T>C	NP_000341.2:p.Leu541Pro	missense_variant	HET	rs61751392	0.000162652	0.000209095	99067	Pathogenic/Likely_pathogenic	Pathogenic	AR
S570	Female	41	EYS	SNV	NM_001142800.2:c.2259+1G>A		splice_donor_variant	HOM	rs752736741	3.70433e-05	5.21785e-05	558511	Pathogenic	Pathogenic	AR
S571	Male	7	ABCA4	SNV	NM_000350.3:c.1622T>C	NP_000341.2:p.Leu541Pro	missense_variant	HOM	rs61751392	0.000162652	0.000209095	99067	Pathogenic/Likely_pathogenic	Pathogenic	AR
S571	Male	7	ABCA4	SNV	NM_000350.3:c.3113C>T	NP_000341.2:p.Ala1038Val	missense_variant	HOM	rs61751374	0.00175457	0.00230183	7894	Pathogenic/Likely_pathogenic	Pathogenic	AR
S572	Male	17	MERTK	SNV	NM_006343.3:c.1296+1G>A		splice_donor_variant	HOM	rs774577413	3.18566e-05	1.55077e-05	808793	Pathogenic/Likely_pathogenic	Likely pathogenic	AR
S575	Male	6	CACNA1F	small indel (deletion)	NM_001256789.3:c.5065del	NP_001243718.1:p.Arg1689GlyfsTer60	frameshift_variant	HEMI		0	0			Pathogenic	XL
S578	Male	26	OPA1	SNV	NM_130837.3:c.1035+5G>A		splice_donor_5th_base_variant, intron_variant	HET	rs754576717	3.999e-06	8.8402e-06	431939	Pathogenic/Likely_pathogenic	Pathogenic	AD
S579	Female	18	CNGB3	SNV	NM_019098.5:c.1578+1G>A		splice_donor_variant	HET	rs372006750	1.99893e-05	4.42603e-05	189031	Pathogenic/Likely_pathogenic	Pathogenic	AR
S579	Female	18	CNGB3	SNV	NM_019098.5:c.1208G>A	NP_061971.3:p.Arg403Gln	missense_variant	HET	rs147876778	0.00416425	0.00172248	143154	Conflicting_interpretations_of_pathogenicity	Unknown significance	AR
S580	Male	19	OPA1	small indel (deletion)	NM_130837.3:c.2315_2316del	NP_570850.2:p.Phe772CysfsTer20	frameshift_variant	HET	rs1577297114	0	0	802042	Pathogenic	Pathogenic	AD
S581	Female	57	RP1	SNV	NM_006269.2:c.2756G>A	NP_006260.1:p.Trp919Ter	stop_gained	HET		0	0	865866	Likely_pathogenic	Pathogenic	AD
S582	Male	35	ABCA4	SNV	NM_000350.3:c.5692C>T	NP_000341.2:p.Arg1898Cys	missense_variant	HET	rs201357151	0.000452783	4.64785e-05	1013243	Uncertain_significance	Unknown significance	AR
S582	Male	35	ABCA4	SNV	NM_000350.3:c.5882G>A	NP_000341.2:p.Gly1961Glu	missense_variant	HET	rs1800553	0.00456429	0.00377832	7888	Conflicting_interpretations_of_pathogenicity	Pathogenic	AR
S586	Female	10	BBS10	small indel (insertion)	NM_024685.4:c.271dup	NP_078961.3:p.Cys91LeufsTer5	frameshift_variant	HOM	rs549625604	0.000564153	0.00101177	1328	Pathogenic	Pathogenic	AR
S587	Male	22	CHM	SNV	NM_000390.4:c.808C>T	NP_000381.1:p.Arg270Ter	stop_gained	HEMI	rs527236048	0	0	143078	Pathogenic	Pathogenic	XL
S590	Male	19	CRB1	SNV	NM_201253.3:c.2843G>A	NP_957705.1:p.Cys948Tyr	missense_variant, splice_region_variant	HET	rs62645748	0.000202696	0.000389451	39614	Pathogenic	Pathogenic	AR
S590	Male	19	CRB1	SNV	NM_201253.3:c.2171A>G	NP_957705.1:p.Tyr724Cys	missense_variant	HET	rs765676754	7.967e-06	1.76264e-05	872033	Pathogenic/Likely_pathogenic	Pathogenic	AR
S591	Female	35	ABCA4	SNV	NM_000350.3:c.4234C>T	NP_000341.2:p.Gln1412Ter	stop_gained	HET	rs61750137	7.0729e-06	1.54892e-05	99263	Pathogenic	Pathogenic	AR
S591	Female	35	ABCA4	SNV	NM_000350.3:c.5882G>A	NP_000341.2:p.Gly1961Glu	missense_variant	HET	rs1800553	0.00456429	0.00377832	7888	Conflicting_interpretations_of_pathogenicity	Pathogenic	AR
S592	Female	48	ABCA4	SNV	NM_000350.3:c.1622T>C	NP_000341.2:p.Leu541Pro	missense_variant	HET	rs61751392	0.000162652	0.000209095	99067	Pathogenic/Likely_pathogenic	Pathogenic	AR
S592	Female	48	ABCA4	SNV	NM_000350.3:c.5603A>T	NP_000341.2:p.Asn1868Ile	missense_variant	HET	rs1801466	0.0421913	0.0664735	99390	Conflicting_interpretations_of_pathogenicity	Hypomorphic	AR
S592	Female	48	ABCA4	SNV	NM_000350.3:c.3113C>T	NP_000341.2:p.Ala1038Val	missense_variant	HET	rs61751374	0.00175457	0.00230183	7894	Pathogenic/Likely_pathogenic	Pathogenic	AR
S593	Male	33	CLN3	SNV	NM_001042432.2:c.473C>A	NP_001035897.1:p.Ala158Asp	missense_variant	HEMI		0	0			Likely pathogenic	AR
S593	Male	33	CLN3	CNV	CNV heterozygous deletion of exons 7-8 in NM_001042432.2			HET						Pathogenic	AR
S597	Female	35	USH2A	CNV	CNV heterozygous deletion of exons 10-11 in NM_206933.4			HET						Pathogenic	AR
S597	Female	35	USH2A	CNV	CNV heterozygous deletion of exons 22-24 in NM_206933.4			HET						Pathogenic	AR
S596	Male	39	CNGB3	small indel (deletion)	NM_019098.5:c.819_826del	NP_061971.3:p.Arg274ValfsTer13	frameshift_variant	HET	rs775796581	6.01195e-05	0.000116185	374027	Pathogenic	Pathogenic	AR
S596	Male	39	CNGB3	SNV	NM_019098.5:c.1006G>T	NP_061971.3:p.Glu336Ter	stop_gained	HET	rs373862340	4.03116e-05	6.38081e-05	188968	Pathogenic/Likely_pathogenic	Pathogenic	AR
S598	Female	7	CRX	SNV	NM_000554.6:c.238G>C	NP_000545.1:p.Glu80Gln	missense_variant	HET		0	0			Likely pathogenic	AD
S599	Male	4	CNGB3	small indel (deletion)	NM_019098.5:c.1148del	NP_061971.3:p.Thr383IlefsTer13	frameshift_variant	HOM	rs397515360	0.00175004	0.00277133	5225	Conflicting_interpretations_of_pathogenicity	Pathogenic	AR
S601	Male	52	RP1	SNV	NM_006269.2:c.2756G>A	NP_006260.1:p.Trp919Ter	stop_gained	HET		0	0	865866	Likely_pathogenic	Pathogenic	AD
S602	Male	11	CACNA1F	small indel (deletion)	NM_001256789.3:c.4788del	NP_001243718.1:p.Asn1596LysfsTer153	frameshift_variant	HEMI		0	0			Pathogenic	XL
S603	Male	<1	CEP290	small indel (insertion)	NM_025114.4:c.3175dup	NP_079390.3:p.Ile1059AsnfsTer11	frameshift_variant	HET	rs62640570	5.88374e-05	9.62896e-05	99850	Pathogenic	Pathogenic	AR
S603	Male	<1	CEP290	small indel (deletion)	NM_025114.4:c.1666del	NP_079390.3:p.Ile556PhefsTer17	frameshift_variant	HET	rs727503855	0.00140375	0.00176411	217622	Pathogenic	Pathogenic	AR
S605	Female	22	ABCA4	SNV	NM_000350.3:c.2564G>A	NP_000341.2:p.Trp855Ter	stop_gained	HET	rs61752406	1.59106e-05	3.51797e-05	99144	Pathogenic	Pathogenic	AR
S605	Female	22	ABCA4	SNV	NM_000350.3:c.4253+5G>T		splice_donor_5th_base_variant, intron_variant	HET	rs61750138	0	0	99267	Pathogenic	Pathogenic	AR
S609	Male	34	ABCA4	SNV	NM_000350.3:c.1343T>A	NP_000341.2:p.Met448Lys	missense_variant	HET	rs777078540	1.98863e-05	0	288325	Conflicting_interpretations_of_pathogenicity	Pathogenic	AR
S609	Male	34	ABCA4	SNV	NM_000350.3:c.1356+1G>A		splice_donor_variant	HET		0	0			Pathogenic	AR
S610	Male	47	ABCA4	SNV	NM_000350.3:c.3113C>T	NP_000341.2:p.Ala1038Val	missense_variant	HOM	rs61751374	0.00175457	0.00230183	7894	Pathogenic/Likely_pathogenic	Pathogenic	AR
S610	Male	47	ABCA4	SNV	NM_000350.3:c.1622T>C	NP_000341.2:p.Leu541Pro	missense_variant	HOM	rs61751392	0.000162652	0.000209095	99067	Pathogenic/Likely_pathogenic	Pathogenic	AR
S611	Female	34	USH2A	small indel (deletion)	NM_206933.4:c.2299del	NP_996816.3:p.Glu767SerfsTer21	frameshift_variant	HET	rs80338903	0.00070168	0.000933111	2351	Conflicting_interpretations_of_pathogenicity	Pathogenic	AR
S611	Female	34	USH2A	small indel (insertion)	NM_206933.4:c.920_923dup	NP_996816.3:p.His308GlnfsTer16	frameshift_variant	HET	rs397518043	5.67477e-05	0.000124463	48615	Pathogenic	Pathogenic	AR
S619	Male	6	RS1	SNV	NM_000330.4:c.522+1G>T		splice_donor_variant	HEMI	rs281865348	0	0	98980	Pathogenic	Pathogenic	XL
S616	Female	25	CHM	SNV	NM_000390.4:c.1350-2A>G		splice_acceptor_variant	HET		0	0			Pathogenic	XL
S615	Male	29	DNAJC30	SNV	NM_032317.3:c.152A>G	NP_115693.2:p.Tyr51Cys	missense_variant	HOM	rs61732167	0.00124851	0.00145707	976691	Pathogenic/Likely_pathogenic	Pathogenic	AR
S614	Male	67	ABCA4	SNV	NM_000350.3:c.1622T>C	NP_000341.2:p.Leu541Pro	missense_variant	HOM	rs61751392	0.000162652	0.000209095	99067	Pathogenic/Likely_pathogenic	Pathogenic	AR
S614	Male	67	ABCA4	SNV	NM_000350.3:c.3113C>T	NP_000341.2:p.Ala1038Val	missense_variant	HOM	rs61751374	0.00175457	0.00230183	7894	Pathogenic/Likely_pathogenic	Pathogenic	AR
S612	Female	25	ABCA4	SNV	NM_000350.3:c.1622T>C	NP_000341.2:p.Leu541Pro	missense_variant	HET	rs61751392	0.000162652	0.000209095	99067	Pathogenic/Likely_pathogenic	Pathogenic	AR
S612	Female	25	ABCA4	SNV	NM_000350.3:c.3113C>T	NP_000341.2:p.Ala1038Val	missense_variant	HET	rs61751374	0.00175457	0.00230183	7894	Pathogenic/Likely_pathogenic	Pathogenic	AR
S612	Female	25	ABCA4	SNV	NM_000350.3:c.1343T>A	NP_000341.2:p.Met448Lys	missense_variant	HET	rs777078540	1.98863e-05	0	288325	Conflicting_interpretations_of_pathogenicity	Pathogenic	AR
S622	Male	<1	CEP290	small indel (deletion)	NM_025114.4:c.5515_5518del	NP_079390.3:p.Glu1839LysfsTer11	frameshift_variant	HET	rs281865187	1.15876e-05	0	99859	Pathogenic	Pathogenic	AR
S622	Male	<1	CEP290	SNV	NM_025114.4:c.2991+1655A>G		intron_variant	HET	rs281865192	0.000127755	0.000260078	1337	Pathogenic/Likely_pathogenic	Pathogenic	AR
S623	Male	30	USH2A	SNV	NM_206933.4:c.11864G>A	NP_996816.3:p.Trp3955Ter	stop_gained	HOM	rs111033364	0.000116791	0.000248228	2357	Pathogenic	Pathogenic	AR
S624	Male	66	RPE65	SNV	NM_000329.3:c.65T>C	NP_000320.1:p.Leu22Pro	missense_variant	HOM	rs61751277	2.78527e-05	4.39669e-05	98888	Pathogenic	Pathogenic	AR
S625	Female	12	ABCA4	SNV	NM_000350.3:c.1211C>G	NP_000341.2:p.Ser404Ter	stop_gained	HET	rs150686179	3.9769e-06	8.7929e-06	1071742	Pathogenic	Pathogenic	AR
S625	Female	12	ABCA4	SNV	NM_000350.3:c.6647C>T	NP_000341.2:p.Ala2216Val	missense_variant	HET	rs886044763	1.41451e-05	3.09756e-05	236149	Pathogenic	Pathogenic	AR
S625	Female	12	ABCA4	SNV	NM_000350.3:c.5882G>A	NP_000341.2:p.Gly1961Glu	missense_variant	HET	rs1800553	0.00456429	0.00377832	7888	Conflicting_interpretations_of_pathogenicity	Pathogenic	AR
S629	Male	22	OPA1	SNV	NM_130837.3:c.1377+1G>A		splice_donor_variant	HET		0	0	2203480	Pathogenic	Pathogenic	AD
S632	Female	47	PRPF31	SNV	NM_015629.4:c.319C>G	NP_056444.3:p.Leu107Val	missense_variant	HET		0	0			Likely pathogenic	AD
S633	Male	40	EYS	small indel (deletion)	NM_001142800.2:c.9317_9336del	NP_001136272.1:p.Thr3106LysfsTer13	frameshift_variant	HET	rs1326370032	1.61856e-05	3.99702e-05	557700	Pathogenic/Likely_pathogenic	Pathogenic	AR
S633	Male	40	EYS	small indel (deletion)	NM_001142800.2:c.5298del	NP_001136272.1:p.His1766GlnfsTer12	frameshift_variant	HET		0	0			Pathogenic	AR
S634	Male	3	CNGA3	SNV	NM_001298.3:c.1641C>A	NP_001289.1:p.Phe547Leu	missense_variant	HET	rs104893617	0.000159178	0.000131736	9478	Pathogenic/Likely_pathogenic	Pathogenic	AR
S634	Male	3	CNGA3	SNV	NM_001298.3:c.847C>T	NP_001289.1:p.Arg283Trp	missense_variant	HET	rs104893613	9.94756e-05	0.000175954	9474	Pathogenic/Likely_pathogenic	Pathogenic	AR
S635	Female	21	RP1	small indel (deletion)	NM_006269.2:c.2173del	NP_006260.1:p.Ile725TyrfsTer13	frameshift_variant	HOM		0	0			Pathogenic	AR
S638	Female	16	AFG3L2	SNV	NM_006796.3:c.1289C>T	NP_006787.2:p.Thr430Ile	missense_variant	HET	rs1908369114	0	0	973108	Pathogenic	Likely pathogenic	AD
S640	Male	10	BEST1	SNV	NM_004183.4:c.44G>T	NP_004174.1:p.Gly15Val	missense_variant	HET		0	0			Likely pathogenic	AD
S641	Male	28	ABCA4	SNV	NM_000350.3:c.1622T>C	NP_000341.2:p.Leu541Pro	missense_variant	HET	rs61751392	0.000162652	0.000209095	99067	Pathogenic/Likely_pathogenic	Pathogenic	AR
S641	Male	28	ABCA4	SNV	NM_000350.3:c.5882G>A	NP_000341.2:p.Gly1961Glu	missense_variant	HET	rs1800553	0.00456429	0.00377832	7888	Conflicting_interpretations_of_pathogenicity	Pathogenic	AR
S641	Male	28	ABCA4	SNV	NM_000350.3:c.3113C>T	NP_000341.2:p.Ala1038Val	missense_variant	HET	rs61751374	0.00175457	0.00230183	7894	Pathogenic/Likely_pathogenic	Pathogenic	AR
S643	Male	24	KCNV2	small indel (deletion)	NM_133497.4:c.8_11del	NP_598004.1:p.Lys3ArgfsTer96	frameshift_variant	HOM	rs786205121	4.95281e-05	3.87501e-05	39810	Pathogenic	Pathogenic	AR
S644	Female	30	USH2A	SNV	NM_206933.4:c.11864G>A	NP_996816.3:p.Trp3955Ter	stop_gained	HOM	rs111033364	0.000116791	0.000248228	2357	Pathogenic	Pathogenic	AR
S645	Male	12	PCDH15	SNV	NM_001384140.1:c.7C>T	NP_001371069.1:p.Arg3Ter	stop_gained	HOM	rs137853001	2.01264e-05	1.78387e-05	4931	Pathogenic/Likely_pathogenic	Pathogenic	AR
S646	Male	34	USH2A	SNV	NM_206933.4:c.11864G>A	NP_996816.3:p.Trp3955Ter	stop_gained	HET	rs111033364	0.000116791	0.000248228	2357	Pathogenic	Pathogenic	AR
S646	Male	34	USH2A	CNV	CNV heterozygous deletion of exons 22-24 in NM_206933.4			HET						Pathogenic	AR
S647	Female	20	EYS	SNV	NM_001142800.2:c.1155T>A	NP_001136272.1:p.Cys385Ter	stop_gained	HET	rs143994166	0.000721383	0.000257162	236447	Pathogenic/Likely_pathogenic	Pathogenic	AR
S647	Female	20	EYS	small indel (deletion)	NM_001142800.2:c.8648_8655del	NP_001136272.1:p.Thr2883LysfsTer4	frameshift_variant	HET	rs528919874	0.000778552	0.000235571	550019	Pathogenic/Likely_pathogenic	Pathogenic	AR
S647	Female	20	EYS	CNV	CNV heterozygous duplication of exon 22 in NM_001142800.2			HET						Pathogenic	AR
S648	Female	69	EYS	SNV	NM_001142800.2:c.7187G>T	NP_001136272.1:p.Cys2396Phe	missense_variant	HET		0	0			Likely pathogenic	AR
S648	Female	69	EYS	small indel (deletion)	NM_001142800.2:c.9317_9336del	NP_001136272.1:p.Thr3106LysfsTer13	frameshift_variant	HET	rs1326370032	1.61856e-05	3.99702e-05	557700	Pathogenic/Likely_pathogenic	Pathogenic	AR
S652	Female	34	USH2A	SNV	NM_206933.4:c.2276G>T	NP_996816.3:p.Cys759Phe	missense_variant	HET	rs80338902	0.000967694	0.00141522	2356	Pathogenic	Pathogenic	AR
S652	Female	34	USH2A	SNV	NM_206933.4:c.11864G>A	NP_996816.3:p.Trp3955Ter	stop_gained	HET	rs111033364	0.000116791	0.000248228	2357	Pathogenic	Pathogenic	AR
S654	Male	1	NDP	small indel (deletion)	NM_000266.4:c.338del	NP_000257.1:p.Gly113AlafsTer149	frameshift_variant	HEMI		0	0	1186733	Likely_pathogenic	Pathogenic	XL
S655	Female	14	RP2	SNV	NM_006915.3:c.181C>A	NP_008846.2:p.Gln61Lys	missense_variant	HET		0	0			Likely pathogenic	XL
S656	Male	55	RHO	SNV	NM_000539.3:c.556T>C	NP_000530.1:p.Ser186Pro	missense_variant	HET		0	0			Pathogenic	AD
S657	Male	28	RP2	SNV	NM_006915.3:c.358C>T	NP_008846.2:p.Arg120Ter	stop_gained	HEMI	rs104894927	0	0	10551	Pathogenic	Pathogenic	XL
S658	Male	9	CACNA1F	SNV	NM_001256789.3:c.4051C>T	NP_001243718.1:p.Arg1351Ter	stop_gained	HEMI	rs782740998	5.4596e-06	1.22052e-05	812245	Pathogenic	Pathogenic	XL
S660	Male	40	RPGR	small indel (deletion)	NM_001034853.2:c.3134_3138del	NP_001030025.1:p.Glu1045GlyfsTer32	frameshift_variant	HEMI		0	0			Pathogenic	XL
S661	Male	17	OPA1	SNV	NM_130837.3:c.794C>G	NP_570850.2:p.Ser265Ter	stop_gained	HET		0	0			Pathogenic	AD
S662	Male	44	ABCA4	SNV	NM_000350.3:c.1622T>C	NP_000341.2:p.Leu541Pro	missense_variant	HET	rs61751392	0.000162652	0.000209095	99067	Pathogenic/Likely_pathogenic	Pathogenic	AR
S662	Male	44	ABCA4	SNV	NM_000350.3:c.3113C>T	NP_000341.2:p.Ala1038Val	missense_variant	HET	rs61751374	0.00175457	0.00230183	7894	Pathogenic/Likely_pathogenic	Pathogenic	AR
S662	Male	44	ABCA4	SNV	NM_000350.3:c.4919G>A	NP_000341.2:p.Arg1640Gln	missense_variant	HET	rs61751403	3.18183e-05	2.63806e-05	99331	Pathogenic/Likely_pathogenic	Pathogenic	AR
S663	Male	26	RPGR	SNV	NM_001034853.2:c.1234C>T	NP_001030025.1:p.Arg412Ter	stop_gained	HEMI	rs1601943268	0	0	636102	Pathogenic	Pathogenic	XL
S665	Male	31	GPR179	SNV	NM_001004334.4:c.991+2T>C		splice_donor_variant	HET		0	0			Pathogenic	AR
S665	Male	31	GPR179	small indel (deletion)	NM_001004334.4:c.984del	NP_001004334.3:p.Ser329LeufsTer4	frameshift_variant	HET	rs770066665	0.000536461	0.000748702	31204	Conflicting_interpretations_of_pathogenicity	Pathogenic	AR
S668	Female	34	CNGB3	SNV	NM_019098.5:c.1578+1G>A		splice_donor_variant	HET	rs372006750	1.99893e-05	4.42603e-05	189031	Pathogenic/Likely_pathogenic	Pathogenic	AR
S668	Female	34	CNGB3	small indel (deletion)	NM_019098.5:c.1148del	NP_061971.3:p.Thr383IlefsTer13	frameshift_variant	HET	rs397515360	0.00175004	0.00277133	5225	Conflicting_interpretations_of_pathogenicity	Pathogenic	AR
S672	Male	8	FZD4	small indel (deletion)	NM_012193.4:c.1510_1511del	NP_036325.2:p.Trp504AlafsTer30	frameshift_variant	HET		0	0			Likely pathogenic	AD
S673	Female	13	CNGB3	small indel (deletion)	NM_019098.5:c.819_826del	NP_061971.3:p.Arg274ValfsTer13	frameshift_variant	HET	rs775796581	6.01195e-05	0.000116185	374027	Pathogenic	Pathogenic	AR
S673	Female	13	CNGB3	SNV	NM_019098.5:c.1578+1G>A		splice_donor_variant	HET	rs372006750	1.99893e-05	4.42603e-05	189031	Pathogenic/Likely_pathogenic	Pathogenic	AR
S674	Male	34	BEST1	SNV	NM_004183.4:c.292G>A	NP_004174.1:p.Glu98Lys	missense_variant	HET		0	0	1059329	Pathogenic	Pathogenic	AD
S675	Female	60	ABCA4	SNV	NM_000350.3:c.5882G>A	NP_000341.2:p.Gly1961Glu	missense_variant	HET	rs1800553	0.00456429	0.00377832	7888	Conflicting_interpretations_of_pathogenicity	Pathogenic	AR
S675	Female	60	ABCA4	SNV	NM_000350.3:c.3113C>T	NP_000341.2:p.Ala1038Val	missense_variant	HET	rs61751374	0.00175457	0.00230183	7894	Pathogenic/Likely_pathogenic	Pathogenic	AR
S675	Female	60	ABCA4	SNV	NM_000350.3:c.1622T>C	NP_000341.2:p.Leu541Pro	missense_variant	HET	rs61751392	0.000162652	0.000209095	99067	Pathogenic/Likely_pathogenic	Pathogenic	AR
S676	Male	38	CDHR1	SNV	NM_033100.4:c.783G>A	NP_149091.1:p.Pro261=	splice_region_variant, synonymous_variant	HOM	rs147346345	0.00305161	0.00490272	301224	Conflicting_interpretations_of_pathogenicity	Pathogenic	AR
S677	Female	62	ABCA4	SNV	NM_000350.3:c.3113C>T	NP_000341.2:p.Ala1038Val	missense_variant	HET	rs61751374	0.00175457	0.00230183	7894	Pathogenic/Likely_pathogenic	Pathogenic	AR
S677	Female	62	ABCA4	SNV	NM_000350.3:c.1622T>C	NP_000341.2:p.Leu541Pro	missense_variant	HET	rs61751392	0.000162652	0.000209095	99067	Pathogenic/Likely_pathogenic	Pathogenic	AR
S677	Female	62	ABCA4	SNV	NM_000350.3:c.5882G>A	NP_000341.2:p.Gly1961Glu	missense_variant	HET	rs1800553	0.00456429	0.00377832	7888	Conflicting_interpretations_of_pathogenicity	Pathogenic	AR
S681	Male	17	OPA1	small indel (deletion)	NM_130837.3:c.2033del	NP_570850.2:p.Ser678PhefsTer10	frameshift_variant	HET		0	0			Pathogenic	AD
S682	Male	5	GPR143	small indel (insertion)	NM_000273.3:c.745dup	NP_000264.2:p.Ile249AsnfsTer16	frameshift_variant	HEMI		0	0			Pathogenic	XL
S685	Male	13	COL11A1	SNV	NM_001854.4:c.1791+1G>T		splice_donor_variant	HET		0	0	1498055	Likely_pathogenic	Pathogenic	AD
S686	Female	36	USH2A	small indel (deletion)	NM_206933.4:c.12234_12235del	NP_996816.3:p.Asn4079TrpfsTer19	frameshift_variant	HET	rs398124618	7.962e-06	1.76193e-05	96665	Pathogenic	Pathogenic	AR
S686	Female	36	USH2A	SNV	NM_206933.4:c.10732A>C	NP_996816.3:p.Ser3578Arg	missense_variant	HET		0	0			Likely pathogenic	AR
S688	Male	28	USH2A	SNV	NM_206933.4:c.2610C>A	NP_996816.3:p.Cys870Ter	stop_gained	HET	rs767078782	1.41767e-05	3.11207e-05	557167	Pathogenic	Pathogenic	AR
S688	Male	28	USH2A	SNV	NM_206933.4:c.10342G>A	NP_996816.3:p.Glu3448Lys	missense_variant	HET	rs368049814	4.95218e-05	9.29742e-05	209203	Conflicting_interpretations_of_pathogenicity	Pathogenic	AR
S693	Female	44	ABCA4	SNV	NM_000350.3:c.2564G>A	NP_000341.2:p.Trp855Ter	stop_gained	HET	rs61752406	1.59106e-05	3.51797e-05	99144	Pathogenic	Pathogenic	AR
S693	Female	44	ABCA4	SNV	NM_000350.3:c.5603A>T	NP_000341.2:p.Asn1868Ile	missense_variant	HET	rs1801466	0.0421913	0.0664735	99390	Conflicting_interpretations_of_pathogenicity	Hypomorphic	AR
S691	Male	7	RPGR	SNV	NM_001034853.2:c.154G>A	NP_001030025.1:p.Gly52Arg	missense_variant, splice_region_variant	HEMI	rs281865296	0	0	593841	Pathogenic	Pathogenic	XL
S694	Male	39	NR2E3	SNV	NM_014249.4:c.119-2A>C		splice_acceptor_variant	HOM	rs2723341	0.000503117	0.000949668	191059	Pathogenic/Likely_pathogenic	Pathogenic	AR
S698	Male	14	RPGR	small indel (deletion)	NM_001034853.2:c.2899del	NP_001030025.1:p.Glu967LysfsTer122	frameshift_variant	HEMI		0	0			Pathogenic	XL
S697	Male	31	CHM	small indel (deletion)	NM_000390.4:c.729_732del	NP_000381.1:p.Asp244PhefsTer2	frameshift_variant	HEMI		0	0			Pathogenic	XL
S696	Female	39	OPA1	SNV	NM_130837.3:c.2089C>T	NP_570850.2:p.Gln697Ter	stop_gained	HET		0	0			Pathogenic	AD
S699	Male	36	NR2E3	SNV	NM_014249.4:c.227G>A	NP_055064.1:p.Arg76Gln	missense_variant	HOM	rs104894493	0.000213999	0.000376853	5530	Conflicting_interpretations_of_pathogenicity	Pathogenic	AR
S700	Female	31	ABCA4	SNV	NM_000350.3:c.454C>T	NP_000341.2:p.Arg152Ter	stop_gained	HET	rs62646861	1.59253e-05	3.5233e-05	99300	Pathogenic/Likely_pathogenic	Pathogenic	AR
S700	Female	31	ABCA4	SNV	NM_000350.3:c.4139C>T	NP_000341.2:p.Pro1380Leu	missense_variant	HET	rs61750130	0.000233633	0.000279048	7904	Pathogenic/Likely_pathogenic	Pathogenic	AR
S702	Male	5	RS1	SNV	NM_000330.4:c.214G>A	NP_000321.1:p.Glu72Lys	missense_variant	HEMI	rs104894928	1.09027e-05	0	9888	Pathogenic/Likely_pathogenic	Pathogenic	XL
S703	Male	14	DNAJC30	SNV	NM_032317.3:c.152A>G	NP_115693.2:p.Tyr51Cys	missense_variant	HET	rs61732167	0.00124851	0.00145707	976691	Pathogenic/Likely_pathogenic	Pathogenic	AR
S703	Male	14	DNAJC30	SNV	NM_032317.3:c.293A>G	NP_115693.2:p.Tyr98Cys	missense_variant	HET		0	0			Likely pathogenic	AR
S706	Male	21	DNAJC30	SNV	NM_032317.3:c.152A>G	NP_115693.2:p.Tyr51Cys	missense_variant	HOM	rs61732167	0.00124851	0.00145707	976691	Pathogenic/Likely_pathogenic	Pathogenic	AR
S707	Male	31	RPGR	small indel (deletion)	NM_001034853.2:c.3007_3010del	NP_001030025.1:p.Gly1003ArgfsTer85	frameshift_variant	HEMI		0	0			Pathogenic	XL
S708	Female	7	CLN3	SNV	NM_001042432.2:c.1000C>T	NP_001035897.1:p.Arg334Cys	missense_variant	HET	rs386833694	4.0107e-06	8.8785e-06	56243	Pathogenic/Likely_pathogenic	Pathogenic	AR
S708	Female	7	CLN3	CNV	CNV heterozygous deletion of exons 7-8 in NM_001042432.2			HET						Pathogenic	AR
S713	Male	70	DNAJC30	SNV	NM_032317.3:c.152A>G	NP_115693.2:p.Tyr51Cys	missense_variant	HOM	rs61732167	0.00124851	0.00145707	976691	Pathogenic/Likely_pathogenic	Pathogenic	AR
S710	Female	16	CNGB3	SNV	NM_019098.5:c.1118G>A	NP_061971.3:p.Trp373Ter	stop_gained	HOM		0	0			Pathogenic	AR
S711	Male	14	ABCA4	SNV	NM_000350.3:c.1622T>C	NP_000341.2:p.Leu541Pro	missense_variant	HOM	rs61751392	0.000162652	0.000209095	99067	Pathogenic/Likely_pathogenic	Pathogenic	AR
S711	Male	14	ABCA4	SNV	NM_000350.3:c.3113C>T	NP_000341.2:p.Ala1038Val	missense_variant	HET	rs61751374	0.00175457	0.00230183	7894	Pathogenic/Likely_pathogenic	Pathogenic	AR
S716	Male	15	ABCA4	SNV	NM_000350.3:c.5882G>A	NP_000341.2:p.Gly1961Glu	missense_variant	HET	rs1800553	0.00456429	0.00377832	7888	Conflicting_interpretations_of_pathogenicity	Pathogenic	AR
S716	Male	15	ABCA4	SNV	NM_000350.3:c.4139C>T	NP_000341.2:p.Pro1380Leu	missense_variant	HET	rs61750130	0.000233633	0.000279048	7904	Pathogenic/Likely_pathogenic	Pathogenic	AR
S717	Female	64	RP1	SNV	NM_006269.2:c.2374A>T	NP_006260.1:p.Lys792Ter	stop_gained	HET	rs1365908727	3.18552e-05	6.4834e-05	853663	Pathogenic	Pathogenic	AD
S718	Female	38	CERKL	SNV	NM_201548.5:c.1564T>G	NP_963842.1:p.Tyr522Asp	missense_variant	HET	rs1201433512	4.0058e-06	0	809115	Conflicting_interpretations_of_pathogenicity	Unknown significance	AR
S718	Female	38	CERKL	small indel (deletion)	NM_201548.5:c.568del	NP_963842.1:p.Val190LeufsTer5	frameshift_variant	HET		0	0	1723321	Likely_pathogenic	Pathogenic	AR
S719	Male	<1	CEP290	small indel (insertion)	NM_025114.4:c.833_836dup	NP_079390.3:p.Asp279GlufsTer20	frameshift_variant	HET	rs1489175048	0	0	955801	Pathogenic	Pathogenic	AR
S719	Male	<1	CEP290	SNV	NM_025114.4:c.2991+1655A>G		intron_variant	HET	rs281865192	0.000127755	0.000260078	1337	Pathogenic/Likely_pathogenic	Pathogenic	AR
S720	Female	5	CRB1	SNV	NM_201253.3:c.2843G>A	NP_957705.1:p.Cys948Tyr	missense_variant, splice_region_variant	HOM	rs62645748	0.000202696	0.000389451	39614	Pathogenic	Pathogenic	AR
S721	Female	2	CNGA3	SNV	NM_001298.3:c.848G>A	NP_001289.1:p.Arg283Gln	missense_variant	HET	rs104893614	6.36557e-05	7.0373e-05	9475	Pathogenic	Pathogenic	AR
S721	Female	2	CNGA3	SNV	NM_001298.3:c.1641C>A	NP_001289.1:p.Phe547Leu	missense_variant	HET	rs104893617	0.000159178	0.000131736	9478	Pathogenic/Likely_pathogenic	Pathogenic	AR
S722	Male	37	ABCA4	SNV	NM_000350.3:c.3113C>T	NP_000341.2:p.Ala1038Val	missense_variant	HET	rs61751374	0.00175457	0.00230183	7894	Pathogenic/Likely_pathogenic	Pathogenic	AR
S722	Male	37	ABCA4	SNV	NM_000350.3:c.5714+5G>A		splice_donor_5th_base_variant, intron_variant	HET	rs61751407	0.000297145	0.000550115	99403	Pathogenic/Likely_pathogenic	Pathogenic	AR
S722	Male	37	ABCA4	SNV	NM_000350.3:c.1622T>C	NP_000341.2:p.Leu541Pro	missense_variant	HET	rs61751392	0.000162652	0.000209095	99067	Pathogenic/Likely_pathogenic	Pathogenic	AR
S723	Male	13	PROM1	SNV	NM_006017.3:c.1414C>T	NP_006008.1:p.Arg472Ter	stop_gained	HET	rs761152494	1.74818e-05	2.9107e-05	866793	Pathogenic/Likely_pathogenic	Pathogenic	AR
S723	Male	13	PROM1	SNV	NM_006017.3:c.1767G>A	NP_006008.1:p.Glu589=	splice_region_variant, synonymous_variant	HET	rs1187150199	4.0215e-06	8.8739e-06	1946623	Uncertain_significance	Likely pathogenic	AR
S724	Female	43	CNGA1	SNV	NM_001379270.1:c.551G>A	NP_001366199.1:p.Cys184Tyr	missense_variant	HET		0	0	1374293	Uncertain_significance	Unknown significance	AR
S724	Female	43	CNGA1	SNV	NM_001379270.1:c.947C>T	NP_001366199.1:p.Ser316Phe	missense_variant	HET	rs62625014	0.00110824	0.00193883	16932	Pathogenic/Likely_pathogenic	Pathogenic	AR
S725	Male	7	CACNA1F	SNV	NM_001256789.3:c.4588+1G>A		splice_donor_variant	HEMI		0	0			Pathogenic	XL
S726	Female	47	CEP290	SNV	NM_025114.4:c.2991+1655A>G		intron_variant	HOM	rs281865192	0.000127755	0.000260078	1337	Pathogenic/Likely_pathogenic	Pathogenic	AR
S727	Female	51	CRB1	small indel (deletion)	NM_201253.3:c.613_619del	NP_957705.1:p.Ile205AspfsTer13	frameshift_variant	HET	rs62645752	3.18804e-05	4.4101e-05	99913	Pathogenic	Pathogenic	AR
S727	Female	51	CRB1	SNV	NM_201253.3:c.2843G>A	NP_957705.1:p.Cys948Tyr	missense_variant, splice_region_variant	HET	rs62645748	0.000202696	0.000389451	39614	Pathogenic	Pathogenic	AR
S728	Male	51	RP2	small indel (deletion)	NM_006915.3:c.832_841del	NP_008846.2:p.Gln278PhefsTer12	frameshift_variant	HEMI		0	0			Pathogenic	XL
S730	Male	43	ACO2	SNV	NM_001098.3:c.2006C>T	NP_001089.1:p.Ser669Leu	missense_variant	HET	rs764832926	4.0156e-06	8.9591e-06	623997	Uncertain_significance	Likely pathogenic	AD/AR?
S730	Male	43	ACO2	SNV	NM_001098.3:c.220C>G	NP_001089.1:p.Leu74Val	missense_variant	HET	rs141772938	0.00373774	0.00651448	189310	Conflicting_interpretations_of_pathogenicity	Unknown significance	AD/AR?
S733	Female	59	CNGA1	small indel (insertion)	NM_001379270.1:c.816dup	NP_001366199.1:p.Arg273ThrfsTer7	frameshift_variant	HOM	rs767994904	4.0136e-06	8.8541e-06	631946	Uncertain_significance	Likely pathogenic	AR
S734	Male	11	COL2A1	small indel (deletion)	NM_001844.5:c.2490del	NP_001835.3:p.Gly831AspfsTer50	frameshift_variant	HET	rs1273496827	1.90078e-05	3.25553e-05	847312	Pathogenic/Likely_pathogenic	Pathogenic	AD
S736	Female	75	USH2A	SNV	NM_206933.4:c.10073G>A	NP_996816.3:p.Cys3358Tyr	missense_variant	HET	rs148660051	0.000392926	0.000760445	197932	Pathogenic/Likely_pathogenic	Pathogenic	AR
S736	Female	75	USH2A	small indel (deletion)	NM_206933.4:c.13335_13337del	NP_996816.3:p.Glu4445_Asn4446delinsAsp	inframe_deletion	HET	rs775556188	1.77287e-05	7.7845e-06	930728	Pathogenic/Likely_pathogenic	Pathogenic	AR
S736	Female	75	USH2A	small indel (deletion)	NM_206933.4:c.13342_13347del	NP_996816.3:p.Asp4448_Ser4449del	inframe_deletion	HET	rs771903291	1.77354e-05	7.7903e-06	930726	Pathogenic/Likely_pathogenic	Pathogenic	AR
S736	Female	75	USH2A	SNV	NM_206933.4:c.13339A>T	NP_996816.3:p.Met4447Leu	missense_variant	HET	rs139474806	1.77279e-05	7.7837e-06	930727	Pathogenic/Likely_pathogenic	Pathogenic	AR
S737	Male	52	ABCA4	SNV	NM_000350.3:c.5603A>T	NP_000341.2:p.Asn1868Ile	missense_variant	HET	rs1801466	0.0421913	0.0664735	99390	Conflicting_interpretations_of_pathogenicity	Hypomorphic	AR
S737	Male	52	ABCA4	SNV	NM_000350.3:c.2564G>A	NP_000341.2:p.Trp855Ter	stop_gained	HET	rs61752406	1.59106e-05	3.51797e-05	99144	Pathogenic	Pathogenic	AR
S738	Male	9	IMPG2	small indel (deletion)	NM_016247.4:c.44del	NP_057331.2:p.Leu15Ter	frameshift_variant	HOM		0	0	2017710	Pathogenic	Pathogenic	AR
S739	Male	44	AFG3L2	SNV	NM_006796.3:c.1232C>A	NP_006787.2:p.Ala411Glu	missense_variant	HET		0	0			Likely pathogenic	AD
S740	Male	41	EYS	small indel (deletion)	NM_001142800.2:c.2826_2827del	NP_001136272.1:p.Val944GlyfsTer9	frameshift_variant	HET	rs878853349	3.18634e-05	0	236446	Pathogenic	Pathogenic	AR
S740	Male	41	EYS	SNV	NM_001142800.2:c.8279G>C	NP_001136272.1:p.Arg2760Pro	missense_variant	HET		0	0			Likely pathogenic	AR
S743	Male	58	OPA1	SNV	NM_130837.3:c.154C>T	NP_570850.2:p.Arg52Ter	stop_gained	HET	rs1560327427	4.0178e-06	8.9886e-06	872666	Pathogenic	Pathogenic	AD
S744	Female	27	BBS5	SNV	NM_152384.3:c.619-1G>C		splice_acceptor_variant	HOM	rs753234582	1.59803e-05	3.52815e-05	812227	Conflicting_interpretations_of_pathogenicity	Pathogenic	AR
S745	Male	17	CNGB3	small indel (deletion)	NM_019098.5:c.1148del	NP_061971.3:p.Thr383IlefsTer13	frameshift_variant	HET	rs397515360	0.00175004	0.00277133	5225	Conflicting_interpretations_of_pathogenicity	Pathogenic	AR
S745	Male	17	CNGB3	CNV	CNV heterozygous deletion of exon 15 in NM_019098.5			HET						Pathogenic	AR
S748	Female	1	CNGB3	small indel (deletion)	NM_019098.5:c.1148del	NP_061971.3:p.Thr383IlefsTer13	frameshift_variant	HOM	rs397515360	0.00175004	0.00277133	5225	Conflicting_interpretations_of_pathogenicity	Pathogenic	AR
S749	Male	20	ABCA4	SNV	NM_000350.3:c.454C>T	NP_000341.2:p.Arg152Ter	stop_gained	HET	rs62646861	1.59253e-05	3.5233e-05	99300	Pathogenic/Likely_pathogenic	Pathogenic	AR
S749	Male	20	ABCA4	SNV	NM_000350.3:c.5714+5G>A		splice_donor_5th_base_variant, intron_variant	HET	rs61751407	0.000297145	0.000550115	99403	Pathogenic/Likely_pathogenic	Pathogenic	AR
S750	Female	39	CRB1	SNV	NM_201253.3:c.2308G>A	NP_957705.1:p.Gly770Ser	missense_variant	HET	rs767648174	1.994e-05	3.53039e-05	236478	Pathogenic/Likely_pathogenic	Pathogenic	AR
S750	Female	39	CRB1	SNV	NM_201253.3:c.2843G>A	NP_957705.1:p.Cys948Tyr	missense_variant, splice_region_variant	HET	rs62645748	0.000202696	0.000389451	39614	Pathogenic	Pathogenic	AR
S753	Female	24	OPA1	SNV	NM_130837.3:c.1034G>A	NP_570850.2:p.Arg345Gln	missense_variant, splice_region_variant	HET	rs121908375	0	0	5084	Pathogenic/Likely_pathogenic	Pathogenic	AD
S754	Female	40	USH2A	SNV	NM_206933.4:c.11048-2A>G		splice_acceptor_variant	HET	rs200871041	3.9827e-06	8.8166e-06	553421	Pathogenic/Likely_pathogenic	Pathogenic	AR
S754	Female	40	USH2A	SNV	NM_206933.4:c.2276G>T	NP_996816.3:p.Cys759Phe	missense_variant	HET	rs80338902	0.000967694	0.00141522	2356	Pathogenic	Pathogenic	AR
S755	Female	21	PROM1	small indel (insertion)	NM_006017.3:c.1697dup	NP_006008.1:p.Asn566LysfsTer2	frameshift_variant	HOM	rs762078182	2.93873e-05	5.49662e-05	866977	Pathogenic	Pathogenic	AR
S763	Female	8	OPA1	SNV	NM_130837.3:c.1408A>G	NP_570850.2:p.Lys470Glu	missense_variant	HET		0	0	1451185	Pathogenic	Likely pathogenic	AD
S759	Female	35	ABCA4	SNV	NM_000350.3:c.1908G>T	NP_000341.2:p.Gln636His	missense_variant	HET	rs61752400	0	0	99097	Pathogenic	Pathogenic	AR
S759	Female	35	ABCA4	SNV	NM_000350.3:c.5882G>A	NP_000341.2:p.Gly1961Glu	missense_variant	HET	rs1800553	0.00456429	0.00377832	7888	Conflicting_interpretations_of_pathogenicity	Pathogenic	AR
S761	Female	8	ABCA4	SNV	NM_000350.3:c.4918C>T	NP_000341.2:p.Arg1640Trp	missense_variant	HET	rs61751404	3.18193e-05	5.27658e-05	99330	Pathogenic/Likely_pathogenic|other	Pathogenic	AR
S761	Female	8	ABCA4	SNV	NM_000350.3:c.4234C>T	NP_000341.2:p.Gln1412Ter	stop_gained	HET	rs61750137	7.0729e-06	1.54892e-05	99263	Pathogenic	Pathogenic	AR
S762	Female	34	CRX	SNV	NM_000554.6:c.238G>C	NP_000545.1:p.Glu80Gln	missense_variant	HET		0	0			Likely pathogenic	AD
S764	Female	3	CNGA3	SNV	NM_001298.3:c.352C>T	NP_001289.1:p.Gln118Ter	stop_gained	HET	rs774008890	3.9791e-06	8.8006e-06			Pathogenic	AR
S764	Female	3	CNGA3	SNV	NM_001298.3:c.829C>T	NP_001289.1:p.Arg277Cys	missense_variant	HET	rs104893620	9.54844e-05	0.000140739	9481	Pathogenic/Likely_pathogenic	Pathogenic	AR
S766	Male	12	RS1	SNV	NM_000330.4:c.608C>T	NP_000321.1:p.Pro203Leu	missense_variant	HEMI	rs104894930	0	0	9895	Pathogenic/Likely_pathogenic	Pathogenic	XL
S767	Female	28	CNGB3	small indel (deletion)	NM_019098.5:c.2371del	NP_061971.3:p.Ser791LeufsTer38	frameshift_variant	HET		0	0			Unknown significance	AR
S767	Female	28	CNGB3	small indel (deletion)	NM_019098.5:c.819_826del	NP_061971.3:p.Arg274ValfsTer13	frameshift_variant	HET	rs775796581	6.01195e-05	0.000116185	374027	Pathogenic	Pathogenic	AR
S768	Female	37	MYO7A	SNV	NM_000260.4:c.5426T>C	NP_000251.3:p.Leu1809Pro	missense_variant	HET		0	0			Unknown significance	AR
S768	Female	37	MYO7A	SNV	NM_000260.4:c.5392C>T	NP_000251.3:p.Gln1798Ter	stop_gained	HET	rs397516317	2.75004e-05	5.19427e-05	43282	Pathogenic	Pathogenic	AR
S769	Male	54	PROM1	SNV	NM_006017.3:c.1117C>T	NP_006008.1:p.Arg373Cys	missense_variant	HET	rs137853006	4.0137e-06	0	5610	Pathogenic	Pathogenic	AD
S770	Male	11	ABCA4	SNV	NM_000350.3:c.5714+5G>A		splice_donor_5th_base_variant, intron_variant	HET	rs61751407	0.000297145	0.000550115	99403	Pathogenic/Likely_pathogenic	Pathogenic	AR
S770	Male	11	ABCA4	SNV	NM_000350.3:c.1622T>C	NP_000341.2:p.Leu541Pro	missense_variant	HET	rs61751392	0.000162652	0.000209095	99067	Pathogenic/Likely_pathogenic	Pathogenic	AR
S770	Male	11	ABCA4	SNV	NM_000350.3:c.3113C>T	NP_000341.2:p.Ala1038Val	missense_variant	HET	rs61751374	0.00175457	0.00230183	7894	Pathogenic/Likely_pathogenic	Pathogenic	AR
S771	Male	21	OPA1	SNV	NM_130837.3:c.3G>A	NP_570850.2:p.Met1?	start_lost	HET		0	0	1184499	Likely_pathogenic	Pathogenic	AD
S772	Female	37	MYO7A	SNV	NM_000260.4:c.18+5G>A		splice_donor_5th_base_variant, intron_variant	HET		0	0			Unknown significance	AR
S772	Female	37	MYO7A	SNV	NM_000260.4:c.6439-2A>G		splice_acceptor_variant	HET	rs397516330	3.18573e-05	6.48424e-05	43329	Pathogenic/Likely_pathogenic	Pathogenic	AR
S774	Male	67	PRPH2	SNV	NM_000322.5:c.715C>T	NP_000313.2:p.Gln239Ter	stop_gained	HET	rs61755814	0	0	98703	Pathogenic	Pathogenic	AD
S775	Male	6	ABCA4	SNV	NM_000350.3:c.3113C>T	NP_000341.2:p.Ala1038Val	missense_variant	HOM	rs61751374	0.00175457	0.00230183	7894	Pathogenic/Likely_pathogenic	Pathogenic	AR
S775	Male	6	ABCA4	SNV	NM_000350.3:c.1622T>C	NP_000341.2:p.Leu541Pro	missense_variant	HOM	rs61751392	0.000162652	0.000209095	99067	Pathogenic/Likely_pathogenic	Pathogenic	AR
S779	Male	6	ABCA4	SNV	NM_000350.3:c.3113C>T	NP_000341.2:p.Ala1038Val	missense_variant	HOM	rs61751374	0.00175457	0.00230183	7894	Pathogenic/Likely_pathogenic	Pathogenic	AR
S779	Male	6	ABCA4	SNV	NM_000350.3:c.1622T>C	NP_000341.2:p.Leu541Pro	missense_variant	HOM	rs61751392	0.000162652	0.000209095	99067	Pathogenic/Likely_pathogenic	Pathogenic	AR
S781	Male	42	ABCA4	SNV	NM_000350.3:c.3113C>T	NP_000341.2:p.Ala1038Val	missense_variant	HET	rs61751374	0.00175457	0.00230183	7894	Pathogenic/Likely_pathogenic	Pathogenic	AR
S781	Male	42	ABCA4	SNV	NM_000350.3:c.4234C>T	NP_000341.2:p.Gln1412Ter	stop_gained	HET	rs61750137	7.0729e-06	1.54892e-05	99263	Pathogenic	Pathogenic	AR
S781	Male	42	ABCA4	SNV	NM_000350.3:c.1622T>C	NP_000341.2:p.Leu541Pro	missense_variant	HET	rs61751392	0.000162652	0.000209095	99067	Pathogenic/Likely_pathogenic	Pathogenic	AR
S782	Male	37	RPGR	small indel (insertion)	NM_001034853.2:c.979_980insG	NP_001030025.1:p.Leu327CysfsTer19	frameshift_variant	HEMI		0	0			Pathogenic	XL
S785	Female	41	SDCCAG8	SNV	NM_006642.5:c.740+356C>T		intron_variant	HOM	rs397515337	7.64175e-05	0.000160806	60	Pathogenic/Likely_pathogenic	Pathogenic	AR
S786	Female	51	ABCA4	SNV	NM_000350.3:c.4773+3A>G		splice_donor_region_variant, intron_variant	HET	rs759672616	8.13313e-05	0.000139362	236122	Pathogenic	Pathogenic	AR
S786	Female	51	ABCA4	SNV	NM_000350.3:c.4668-1G>A		splice_acceptor_variant	HET		0	0	1457677	Pathogenic	Pathogenic	AR
S787	Male	54	ABCA4	SNV	NM_000350.3:c.4773+3A>G		splice_donor_region_variant, intron_variant	HET	rs759672616	8.13313e-05	0.000139362	236122	Pathogenic	Pathogenic	AR
S787	Male	54	ABCA4	SNV	NM_000350.3:c.4668-1G>A		splice_acceptor_variant	HET		0	0	1457677	Pathogenic	Pathogenic	AR
S790	Female	15	CRB1	SNV	NM_201253.3:c.2171A>G	NP_957705.1:p.Tyr724Cys	missense_variant	HET	rs765676754	7.967e-06	1.76264e-05	872033	Pathogenic/Likely_pathogenic	Pathogenic	AR
S790	Female	15	CRB1	SNV	NM_201253.3:c.2308G>C	NP_957705.1:p.Gly770Arg	missense_variant	HET	rs767648174	3.988e-06	8.826e-06			Likely pathogenic	AR
S791	Female	13	RHO	SNV	NM_000539.3:c.403C>T	NP_000530.1:p.Arg135Trp	missense_variant	HET	rs104893775	0	0	13028	Pathogenic	Pathogenic	AD
S793	Female	<1	ARMC9	SNV	NM_001352754.2:c.1022G>A	NP_001339683.2:p.Arg341His	missense_variant	HET	rs1334293953	7.0799e-06	1.55008e-05			Unknown significance	AR
S793	Female	<1	ARMC9	small indel (insertion)	NM_001352754.2:c.162dup	NP_001339683.2:p.Ser55IlefsTer13	frameshift_variant	HET	rs763539113	8.0839e-06	0	1431518	Pathogenic	Pathogenic	AR
S794	Female	34	RPGR	small indel (insertion)	NM_001034853.2:c.1303_1304dup	NP_001030025.1:p.Gly436LeufsTer41	frameshift_variant	HET		0	0			Pathogenic	XL
S798	Female	7	CEP290	SNV	NM_025114.4:c.1909+2T>A		splice_donor_variant	HET		0	0			Pathogenic	AR
S798	Female	7	CEP290	small indel (insertion)	NM_025114.4:c.7341dup	NP_079390.3:p.Leu2448ThrfsTer8	frameshift_variant	HET	rs281865189	2.16369e-05	2.3861e-05	99864	Conflicting_interpretations_of_pathogenicity	Pathogenic	AR
S802	Female	6	CNGB3	small indel (deletion)	NM_019098.5:c.1148del	NP_061971.3:p.Thr383IlefsTer13	frameshift_variant	HET	rs397515360	0.00175004	0.00277133	5225	Conflicting_interpretations_of_pathogenicity	Pathogenic	AR
S802	Female	6	CNGB3	small indel (deletion)	NM_019098.5:c.819_826del	NP_061971.3:p.Arg274ValfsTer13	frameshift_variant	HET	rs775796581	6.01195e-05	0.000116185	374027	Pathogenic	Pathogenic	AR
S804	Male	14	RPGR	small indel (deletion)	NM_001034853.2:c.2405_2406del	NP_001030025.1:p.Glu802GlyfsTer32	frameshift_variant	HEMI	rs398122960	0	0	91389	Pathogenic/Likely_pathogenic	Pathogenic	XL
S805	Male	51	RPGR	SNV	NM_001034853.2:c.2587G>T	NP_001030025.1:p.Glu863Ter	stop_gained	HEMI		0	0	1172697	Uncertain_significance	Pathogenic	XL
S806	Female	25	ABCA4	SNV	NM_000350.3:c.1622T>C	NP_000341.2:p.Leu541Pro	missense_variant	HET	rs61751392	0.000162652	0.000209095	99067	Pathogenic/Likely_pathogenic	Pathogenic	AR
S806	Female	25	ABCA4	SNV	NM_000350.3:c.3113C>T	NP_000341.2:p.Ala1038Val	missense_variant	HET	rs61751374	0.00175457	0.00230183	7894	Pathogenic/Likely_pathogenic	Pathogenic	AR
S806	Female	25	ABCA4	SNV	NM_000350.3:c.5882G>A	NP_000341.2:p.Gly1961Glu	missense_variant	HET	rs1800553	0.00456429	0.00377832	7888	Conflicting_interpretations_of_pathogenicity	Pathogenic	AR
S808	Female	42	OPA1	small indel (deletion)	NM_130837.3:c.193_194del	NP_570850.2:p.Leu65AspfsTer7	frameshift_variant	HET		0	0			Pathogenic	AD
S809	Female	12	OPA1	SNV	NM_130837.3:c.1035+2T>A		splice_donor_variant	HET		0	0			Likely pathogenic	AD
S810	Male	8	CACNA1F	SNV	NM_001256789.3:c.3862C>T	NP_001243718.1:p.Arg1288Ter	stop_gained	HEMI	rs2065670611	0	0	853468	Pathogenic	Pathogenic	XL
S812	Female	54	ABCA4	SNV	NM_000350.3:c.746A>G	NP_000341.2:p.Asp249Gly	missense_variant	HET	rs62646865	0	0	99503	Uncertain_significance	Likely pathogenic	AR
S812	Female	54	ABCA4	SNV	NM_000350.3:c.4139C>T	NP_000341.2:p.Pro1380Leu	missense_variant	HET	rs61750130	0.000233633	0.000279048	7904	Pathogenic/Likely_pathogenic	Pathogenic	AR
S814	Male	60	PRPH2	SNV	NM_000322.5:c.715C>T	NP_000313.2:p.Gln239Ter	stop_gained	HET	rs61755814	0	0	98703	Pathogenic	Pathogenic	AD
S815	Female	4	CEP290	SNV	NM_025114.4:c.2991+1655A>G		intron_variant	HET	rs281865192	0.000127755	0.000260078	1337	Pathogenic/Likely_pathogenic	Pathogenic	AR
S815	Female	4	CEP290	small indel (deletion)	NM_025114.4:c.5493del	NP_079390.3:p.Ala1832ProfsTer19	frameshift_variant	HET	rs386834158	2.23616e-05	4.89227e-05	56739	Pathogenic	Pathogenic	AR
S816	Female	68	EYS	small indel (insertion)	NM_001142800.2:c.4462_4469dup	NP_001136272.1:p.Met1491AlafsTer12	frameshift_variant	HET		0	0			Pathogenic	AR
S816	Female	68	EYS	small indel (deletion)	NM_001142800.2:c.4597_4613del	NP_001136272.1:p.Ser1533HisfsTer9	frameshift_variant	HET		0	0			Pathogenic	AR
S816	Female	68	EYS	SNV	NM_001142800.2:c.841G>T	NP_001136272.1:p.Glu281Ter	stop_gained	HET		0	0			Pathogenic	AR
S817	Female	55	RPGR	small indel (insertion)	NM_001034853.2:c.3142_3143dup	NP_001030025.1:p.Glu1049ArgfsTer41	frameshift_variant	HET		0	0			Pathogenic	XL
S820	Male	41	RPGR	SNV	NM_001034853.2:c.2899G>T	NP_001030025.1:p.Glu967Ter	stop_gained	HEMI		0	0			Likely pathogenic	XL
S821	Female	36	RP1	small indel (deletion)	NM_006269.2:c.5105_5109del	NP_006260.1:p.Asp1702ValfsTer2	frameshift_variant	HET	rs1278053918	0	0	522458	Pathogenic	Likely pathogenic	AR
S821	Female	36	RP1	small indel (deletion)	NM_006269.2:c.273del	NP_006260.1:p.Ser91ArgfsTer25	frameshift_variant	HET		0	0			Pathogenic	AR
S823	Female	43	ABCA4	SNV	NM_000350.3:c.3113C>T	NP_000341.2:p.Ala1038Val	missense_variant	HET	rs61751374	0.00175457	0.00230183	7894	Pathogenic/Likely_pathogenic	Pathogenic	AR
S823	Female	43	ABCA4	SNV	NM_000350.3:c.5882G>A	NP_000341.2:p.Gly1961Glu	missense_variant	HET	rs1800553	0.00456429	0.00377832	7888	Conflicting_interpretations_of_pathogenicity	Pathogenic	AR
S823	Female	43	ABCA4	SNV	NM_000350.3:c.1622T>C	NP_000341.2:p.Leu541Pro	missense_variant	HET	rs61751392	0.000162652	0.000209095	99067	Pathogenic/Likely_pathogenic	Pathogenic	AR
S825	Male	26	ABCA4	SNV	NM_000350.3:c.1622T>C	NP_000341.2:p.Leu541Pro	missense_variant	HET	rs61751392	0.000162652	0.000209095	99067	Pathogenic/Likely_pathogenic	Pathogenic	AR
S825	Male	26	ABCA4	SNV	NM_000350.3:c.3113C>T	NP_000341.2:p.Ala1038Val	missense_variant	HET	rs61751374	0.00175457	0.00230183	7894	Pathogenic/Likely_pathogenic	Pathogenic	AR
S825	Male	26	ABCA4	SNV	NM_000350.3:c.5196+1137G>A		intron_variant	HET	rs778234759	9.5584e-05	0.000129651	438100	Pathogenic/Likely_pathogenic	Pathogenic	AR
S826	Male	5	RP2	CNV	CNV hemizygous deletion of exon 3 in NM_006915.3			HEMI						Pathogenic	XL
S829	Male	21	NR2E3	SNV	NM_014249.4:c.119-2A>C		splice_acceptor_variant	HET	rs2723341	0.000503117	0.000949668	191059	Pathogenic/Likely_pathogenic	Pathogenic	AR
S829	Male	21	NR2E3	SNV	NM_014249.4:c.349G>A	NP_055064.1:p.Ala117Thr	missense_variant, splice_region_variant	HET	rs1259983553	0	0	1060772	Conflicting_interpretations_of_pathogenicity	Unknown significance	AR
S830	Male	8	ABCA4	SNV	NM_000350.3:c.1622T>C	NP_000341.2:p.Leu541Pro	missense_variant	HET	rs61751392	0.000162652	0.000209095	99067	Pathogenic/Likely_pathogenic	Pathogenic	AR
S830	Male	8	ABCA4	SNV	NM_000350.3:c.3113C>T	NP_000341.2:p.Ala1038Val	missense_variant	HET	rs61751374	0.00175457	0.00230183	7894	Pathogenic/Likely_pathogenic	Pathogenic	AR
S830	Male	8	ABCA4	SNV	NM_000350.3:c.3004C>T	NP_000341.2:p.Arg1002Trp	missense_variant	HET	rs757678409	1.19288e-05	1.75799e-05	1075396	Pathogenic	Pathogenic	AR
S834	Male	5	RS1	SNV	NM_000330.4:c.214G>A	NP_000321.1:p.Glu72Lys	missense_variant	HEMI	rs104894928	1.09027e-05	0	9888	Pathogenic/Likely_pathogenic	Pathogenic	XL
S835	Male	38	OPA1	small indel (deletion)	NM_130837.3:c.2949del	NP_570850.2:p.Thr984LeufsTer39	frameshift_variant	HET		0	0			Likely pathogenic	AD
S837	Female	37	ABCA4	SNV	NM_000350.3:c.5882G>A	NP_000341.2:p.Gly1961Glu	missense_variant	HET	rs1800553	0.00456429	0.00377832	7888	Conflicting_interpretations_of_pathogenicity	Pathogenic	AR
S837	Female	37	ABCA4	SNV	NM_000350.3:c.4234C>T	NP_000341.2:p.Gln1412Ter	stop_gained	HET	rs61750137	7.0729e-06	1.54892e-05	99263	Pathogenic	Pathogenic	AR
S838	Male	35	ABCA4	SNV	NM_000350.3:c.454C>T	NP_000341.2:p.Arg152Ter	stop_gained	HET	rs62646861	1.59253e-05	3.5233e-05	99300	Pathogenic/Likely_pathogenic	Pathogenic	AR
S838	Male	35	ABCA4	SNV	NM_000350.3:c.5603A>T	NP_000341.2:p.Asn1868Ile	missense_variant	HET	rs1801466	0.0421913	0.0664735	99390	Conflicting_interpretations_of_pathogenicity	Hypomorphic	AR
S840	Male	60	RPGR	small indel (deletion)	NM_001034853.2:c.2628_2629del	NP_001030025.1:p.Glu877GlyfsTer201	frameshift_variant	HEMI		0	0	871437	Pathogenic/Likely_pathogenic	Pathogenic	XL
S841	Female	60	PRPH2	SNV	NM_000322.5:c.515G>A	NP_000313.2:p.Arg172Gln	missense_variant	HET	rs61755793	3.9765e-06	0	13167	Pathogenic	Pathogenic	AD
S842	Male	54	USH2A	SNV	NM_206933.4:c.13274C>T	NP_996816.3:p.Thr4425Met	missense_variant	HET	rs201238640	4.60461e-05	8.54382e-05	438011	Conflicting_interpretations_of_pathogenicity	Pathogenic	AR
S842	Male	54	USH2A	SNV	NM_206933.4:c.8682-9A>G		splice_polypyrimidine_tract_variant, intron_variant	HET	rs372347027	6.40073e-05	0.000101352	197510	Pathogenic	Pathogenic	AR
S843	Female	1	CNGB3	SNV	NM_019098.5:c.1304C>T	NP_061971.3:p.Ser435Phe	missense_variant	HET	rs121918344	0	0	5222	Pathogenic	Pathogenic	AR
S843	Female	1	CNGB3	CNV	CNV heterozygous deletion of exon 15 in NM_019098.5			HET						Pathogenic	AR
S844	Male	5	GPR179	small indel (deletion)	NM_001004334.4:c.1368del	NP_001004334.3:p.Phe456LeufsTer30	frameshift_variant	HET	rs1435030978	0	0	1454474	Pathogenic	Pathogenic	AR
S844	Male	5	GPR179	small indel (deletion)	NM_001004334.4:c.984del	NP_001004334.3:p.Ser329LeufsTer4	frameshift_variant	HET	rs770066665	0.000536461	0.000748702	31204	Conflicting_interpretations_of_pathogenicity	Pathogenic	AR
S846	Male	9	ABCA4	SNV	NM_000350.3:c.3113C>T	NP_000341.2:p.Ala1038Val	missense_variant	HET	rs61751374	0.00175457	0.00230183	7894	Pathogenic/Likely_pathogenic	Pathogenic	AR
S846	Male	9	ABCA4	SNV	NM_000350.3:c.1622T>C	NP_000341.2:p.Leu541Pro	missense_variant	HET	rs61751392	0.000162652	0.000209095	99067	Pathogenic/Likely_pathogenic	Pathogenic	AR
S846	Male	9	ABCA4	SNV	NM_000350.3:c.2897G>A	NP_000341.2:p.Gly966Glu	missense_variant	HET		0	0	1051959	Likely_pathogenic	Unknown significance	AR
S847	Female	46	AHI1	small indel (deletion)	NM_001134831.2:c.3074_3075del	NP_001128303.1:p.Gln1025ArgfsTer22	frameshift_variant	HET	rs750982005	0	0			Pathogenic	AR
S847	Female	46	AHI1	SNV	NM_001134831.2:c.2092T>C	NP_001128303.1:p.Ser698Pro	missense_variant	HET		0	0			Unknown significance	AR
S848	Female	27	ABCA4	SNV	NM_000350.3:c.5882G>A	NP_000341.2:p.Gly1961Glu	missense_variant	HET	rs1800553	0.00456429	0.00377832	7888	Conflicting_interpretations_of_pathogenicity	Pathogenic	AR
S848	Female	27	ABCA4	SNV	NM_000350.3:c.3113C>T	NP_000341.2:p.Ala1038Val	missense_variant	HET	rs61751374	0.00175457	0.00230183	7894	Pathogenic/Likely_pathogenic	Pathogenic	AR
S848	Female	27	ABCA4	SNV	NM_000350.3:c.1622T>C	NP_000341.2:p.Leu541Pro	missense_variant	HET	rs61751392	0.000162652	0.000209095	99067	Pathogenic/Likely_pathogenic	Pathogenic	AR
S850	Female	30	ABCA4	SNV	NM_000350.3:c.454C>T	NP_000341.2:p.Arg152Ter	stop_gained	HOM	rs62646861	1.59253e-05	3.5233e-05	99300	Pathogenic/Likely_pathogenic	Pathogenic	AR
S851	Male	18	ABCA4	SNV	NM_000350.3:c.5882G>A	NP_000341.2:p.Gly1961Glu	missense_variant	HET	rs1800553	0.00456429	0.00377832	7888	Conflicting_interpretations_of_pathogenicity	Pathogenic	AR
S851	Male	18	ABCA4	SNV	NM_000350.3:c.4918C>T	NP_000341.2:p.Arg1640Trp	missense_variant	HET	rs61751404	3.18193e-05	5.27658e-05	99330	Pathogenic/Likely_pathogenic|other	Pathogenic	AR
S852	Male	17	ABCA4	SNV	NM_000350.3:c.5603A>T	NP_000341.2:p.Asn1868Ile	missense_variant	HET	rs1801466	0.0421913	0.0664735	99390	Conflicting_interpretations_of_pathogenicity	Hypomorphic	AR
S852	Male	17	ABCA4	SNV	NM_000350.3:c.1957C>T	NP_000341.2:p.Arg653Cys	missense_variant	HET	rs61749420	1.61121e-05	2.6801e-05	99108	Pathogenic/Likely_pathogenic	Pathogenic	AR
S852	Male	17	ABCA4	SNV	NM_000350.3:c.1211C>G	NP_000341.2:p.Ser404Ter	stop_gained	HET	rs150686179	3.9769e-06	8.7929e-06	1071742	Pathogenic	Pathogenic	AR
S853	Female	43	ABCA4	SNV	NM_000350.3:c.3113C>T	NP_000341.2:p.Ala1038Val	missense_variant	HET	rs61751374	0.00175457	0.00230183	7894	Pathogenic/Likely_pathogenic	Pathogenic	AR
S853	Female	43	ABCA4	SNV	NM_000350.3:c.1622T>C	NP_000341.2:p.Leu541Pro	missense_variant	HET	rs61751392	0.000162652	0.000209095	99067	Pathogenic/Likely_pathogenic	Pathogenic	AR
S853	Female	43	ABCA4	SNV	NM_000350.3:c.5603A>T	NP_000341.2:p.Asn1868Ile	missense_variant	HET	rs1801466	0.0421913	0.0664735	99390	Conflicting_interpretations_of_pathogenicity	Hypomorphic	AR
S854	Male	10	CRX	small indel (deletion)	NM_000554.6:c.589_590del	NP_000545.1:p.Pro197GlyfsTer38	frameshift_variant	HET		0	0			Pathogenic	AD
S855	Male	41	MAK	SNV	NM_001242957.3:c.256C>T	NP_001229886.1:p.Leu86Phe	missense_variant	HET	rs867424029	0	0			Unknown significance	AR
S855	Male	41	MAK	SNV	NM_001242957.3:c.485C>T	NP_001229886.1:p.Thr162Ile	missense_variant	HET	rs774229391	2.12256e-05	4.64979e-05	867222	Conflicting_interpretations_of_pathogenicity	Likely pathogenic	AR
S856	Female	14	ABCA4	SNV	NM_000350.3:c.4139C>T	NP_000341.2:p.Pro1380Leu	missense_variant	HET	rs61750130	0.000233633	0.000279048	7904	Pathogenic/Likely_pathogenic	Pathogenic	AR
S856	Female	14	ABCA4	SNV	NM_000350.3:c.3259G>A	NP_000341.2:p.Glu1087Lys	missense_variant	HET	rs61751398	1.19299e-05	0	99211	Pathogenic	Pathogenic	AR
S857	Male	50	USH2A	CNV	CNV homozygous deletion of exons 22-24 in NM_206933.4			HOM						Pathogenic	AR
S859	Female	21	ABCA4	SNV	NM_000350.3:c.5603A>T	NP_000341.2:p.Asn1868Ile	missense_variant	HET	rs1801466	0.0421913	0.0664735	99390	Conflicting_interpretations_of_pathogenicity	Hypomorphic	AR
S859	Female	21	ABCA4	SNV	NM_000350.3:c.3113C>T	NP_000341.2:p.Ala1038Val	missense_variant	HET	rs61751374	0.00175457	0.00230183	7894	Pathogenic/Likely_pathogenic	Pathogenic	AR
S859	Female	21	ABCA4	SNV	NM_000350.3:c.1622T>C	NP_000341.2:p.Leu541Pro	missense_variant	HET	rs61751392	0.000162652	0.000209095	99067	Pathogenic/Likely_pathogenic	Pathogenic	AR
S860	Female	<1	CEP290	SNV	NM_025114.4:c.4882C>T	NP_079390.3:p.Gln1628Ter	stop_gained	HET	rs376493409	6.9625e-05	5.40015e-05	217635	Pathogenic	Pathogenic	AR
S860	Female	<1	CEP290	SNV	NM_025114.4:c.4723A>T	NP_079390.3:p.Lys1575Ter	stop_gained	HET	rs137852834	6.05078e-05	0.000108497	1339	Pathogenic	Pathogenic	AR
S861	Female	16	USH2A	SNV	NM_206933.4:c.2610C>A	NP_996816.3:p.Cys870Ter	stop_gained	HET	rs767078782	1.41767e-05	3.11207e-05	557167	Pathogenic	Pathogenic	AR
S861	Female	16	USH2A	CNV	CNV heterozygous deletion of exons 22-24 in NM_206933.4			HET						Pathogenic	AR
S862	Male	7	RPGR	small indel (deletion)	NM_001034853.2:c.2455_2468del	NP_001030025.1:p.Val819ArgfsTer11	frameshift_variant	HEMI		0	0	1802361	Pathogenic/Likely_pathogenic	Pathogenic	XL
S866	Male	11	RPGR	small indel (deletion)	NM_001034853.2:c.2562del	NP_001030025.1:p.Glu855LysfsTer234	frameshift_variant	HEMI		0	0	1802331	Pathogenic	Pathogenic	XL
S867	Male	33	PDE6B	SNV	NM_000283.4:c.1107+1G>T		splice_donor_variant	HET		0	0			Unknown significance	AR
S867	Male	33	PDE6B	SNV	NM_000283.4:c.1580T>C	NP_000274.3:p.Leu527Pro	missense_variant	HET	rs760766981	6.78155e-05	0.000150294	378339	Conflicting_interpretations_of_pathogenicity	Pathogenic	AR
S868	Female	31	ABCA4	SNV	NM_000350.3:c.3113C>T	NP_000341.2:p.Ala1038Val	missense_variant	HET	rs61751374	0.00175457	0.00230183	7894	Pathogenic/Likely_pathogenic	Pathogenic	AR
S868	Female	31	ABCA4	SNV	NM_000350.3:c.235A>G	NP_000341.2:p.Asn79Asp	missense_variant	HET		0	0			Unknown significance	AR
S873	Female	22	ABCA4	SNV	NM_000350.3:c.1622T>C	NP_000341.2:p.Leu541Pro	missense_variant	HET	rs61751392	0.000162652	0.000209095	99067	Pathogenic/Likely_pathogenic	Pathogenic	AR
S873	Female	22	ABCA4	SNV	NM_000350.3:c.5882G>A	NP_000341.2:p.Gly1961Glu	missense_variant	HET	rs1800553	0.00456429	0.00377832	7888	Conflicting_interpretations_of_pathogenicity	Pathogenic	AR
S873	Female	22	ABCA4	SNV	NM_000350.3:c.3113C>T	NP_000341.2:p.Ala1038Val	missense_variant	HET	rs61751374	0.00175457	0.00230183	7894	Pathogenic/Likely_pathogenic	Pathogenic	AR
S874	Male	24	ABCA4	SNV	NM_000350.3:c.1622T>C	NP_000341.2:p.Leu541Pro	missense_variant	HET	rs61751392	0.000162652	0.000209095	99067	Pathogenic/Likely_pathogenic	Pathogenic	AR
S874	Male	24	ABCA4	SNV	NM_000350.3:c.4139C>T	NP_000341.2:p.Pro1380Leu	missense_variant	HET	rs61750130	0.000233633	0.000279048	7904	Pathogenic/Likely_pathogenic	Pathogenic	AR
S874	Male	24	ABCA4	SNV	NM_000350.3:c.3113C>T	NP_000341.2:p.Ala1038Val	missense_variant	HET	rs61751374	0.00175457	0.00230183	7894	Pathogenic/Likely_pathogenic	Pathogenic	AR
S875	Female	51	NR2E3	SNV	NM_014249.4:c.227G>A	NP_055064.1:p.Arg76Gln	missense_variant	HOM	rs104894493	0.000213999	0.000376853	5530	Conflicting_interpretations_of_pathogenicity	Pathogenic	AR
S876	Male	21	ABCA4	SNV	NM_000350.3:c.5018+2T>C		splice_donor_variant	HET	rs61750562	0	0	99338	Pathogenic/Likely_pathogenic	Pathogenic	AR
S876	Male	21	ABCA4	SNV	NM_000350.3:c.237T>A	NP_000341.2:p.Asn79Lys	missense_variant	HET		0	0	2130039	Uncertain_significance	Unknown significance	AR
S879	Female	12	ACO2	small indel (deletion)	NM_001098.3:c.608del	NP_001089.1:p.Gly203AlafsTer22	frameshift_variant	HET		0	0			Pathogenic	AD
S881	Male	51	ABCA4	SNV	NM_000350.3:c.6419T>G	NP_000341.2:p.Leu2140Arg	missense_variant	HET	rs774475956	0	0	806156	Likely_pathogenic	Likely pathogenic	AR
S881	Male	51	ABCA4	SNV	NM_000350.3:c.1891G>A	NP_000341.2:p.Gly631Arg	missense_variant	HET	rs886044730	0	0	236088	Likely_pathogenic	Likely pathogenic	AR
S882	Female	42	BEST1	SNV	NM_004183.4:c.929T>C	NP_004174.1:p.Ile310Thr	missense_variant	HET	rs281865271	0	0	99784	Pathogenic	Likely pathogenic	AD
S884	Male	45	RDH12	SNV	NM_152443.3:c.179C>A	NP_689656.2:p.Ala60Asp	missense_variant	HOM		0	0			Likely pathogenic	AR
S889	Female	53	CDHR1	SNV	NM_033100.4:c.863-1G>A		splice_acceptor_variant	HET	rs886041900	3.99e-06	8.8205e-06	280752	Pathogenic/Likely_pathogenic	Likely pathogenic	AR
S889	Female	53	CDHR1	SNV	NM_033100.4:c.783G>A	NP_149091.1:p.Pro261=	splice_region_variant, synonymous_variant	HET	rs147346345	0.00305161	0.00490272	301224	Conflicting_interpretations_of_pathogenicity	Pathogenic	AR
S891	Female	10	CFAP410	small indel (insertion)	NM_004928.3:c.33_34insAGCTGCACAGCGTGCA	NP_004919.1:p.Ala12SerfsTer60	frameshift_variant	HET	rs748531024	8.12691e-05	0.000127736	438159	Pathogenic	Pathogenic	AR
S891	Female	10	CFAP410	SNV	NM_004928.3:c.218G>C	NP_004919.1:p.Arg73Pro	missense_variant	HET	rs140451304	0.000325453	0.000650571	428573	Pathogenic/Likely_pathogenic	Pathogenic	AR
S894	Male	20	OPA1	SNV	NM_130837.3:c.1099C>T	NP_570850.2:p.Arg367Ter	stop_gained	HET	rs104893752	0	0	2203477	Pathogenic	Pathogenic	AD
S895	Male	28	DNAJC30	SNV	NM_032317.3:c.152A>G	NP_115693.2:p.Tyr51Cys	missense_variant	HOM	rs61732167	0.00124851	0.00145707	976691	Pathogenic/Likely_pathogenic	Pathogenic	AR
S897	Male	43	ABCA4	SNV	NM_000350.3:c.1622T>C	NP_000341.2:p.Leu541Pro	missense_variant	HET	rs61751392	0.000162652	0.000209095	99067	Pathogenic/Likely_pathogenic	Pathogenic	AR
S897	Male	43	ABCA4	SNV	NM_000350.3:c.3113C>T	NP_000341.2:p.Ala1038Val	missense_variant	HET	rs61751374	0.00175457	0.00230183	7894	Pathogenic/Likely_pathogenic	Pathogenic	AR
S897	Male	43	ABCA4	SNV	NM_000350.3:c.5572T>A	NP_000341.2:p.Tyr1858Asn	missense_variant	HET	rs371489809	7.958e-06	1.76019e-05	377406	Pathogenic/Likely_pathogenic	Pathogenic	AR
S898	Male	8	RPGR	SNV	NM_001034853.2:c.294C>G	NP_001030025.1:p.His98Gln	missense_variant	HEMI		0	0			Likely pathogenic	XL
S899	Male	7	RPGR	SNV	NM_001034853.2:c.294C>G	NP_001030025.1:p.His98Gln	missense_variant	HEMI		0	0			Likely pathogenic	XL
S900	Male	2	CNGA3	SNV	NM_001298.3:c.572G>A	NP_001289.1:p.Cys191Tyr	missense_variant	HET	rs761554853	2.12122e-05	3.09674e-05	866560	Pathogenic	Pathogenic	AR
S900	Male	2	CNGA3	SNV	NM_001298.3:c.1306C>T	NP_001289.1:p.Arg436Trp	missense_variant	HET	rs104893621	9.57381e-05	4.41681e-05	9482	Pathogenic	Pathogenic	AR
S901	Female	11	ABCA4	SNV	NM_000350.3:c.5714+5G>A		splice_donor_5th_base_variant, intron_variant	HET	rs61751407	0.000297145	0.000550115	99403	Pathogenic/Likely_pathogenic	Pathogenic	AR
S901	Female	11	ABCA4	SNV	NM_000350.3:c.1622T>C	NP_000341.2:p.Leu541Pro	missense_variant	HET	rs61751392	0.000162652	0.000209095	99067	Pathogenic/Likely_pathogenic	Pathogenic	AR
S901	Female	11	ABCA4	SNV	NM_000350.3:c.3113C>T	NP_000341.2:p.Ala1038Val	missense_variant	HET	rs61751374	0.00175457	0.00230183	7894	Pathogenic/Likely_pathogenic	Pathogenic	AR
S906	Female	56	CFAP410	SNV	NM_004928.3:c.218G>C	NP_004919.1:p.Arg73Pro	missense_variant	HET	rs140451304	0.000325453	0.000650571	428573	Pathogenic/Likely_pathogenic	Pathogenic	AR
S906	Female	56	CFAP410	small indel (insertion)	NM_004928.3:c.33_34insAGCTGCACAGCGTGCA	NP_004919.1:p.Ala12SerfsTer60	frameshift_variant	HET	rs748531024	8.12691e-05	0.000127736	438159	Pathogenic	Pathogenic	AR
S907	Female	38	ABCA4	SNV	NM_000350.3:c.3113C>T	NP_000341.2:p.Ala1038Val	missense_variant	HET	rs61751374	0.00175457	0.00230183	7894	Pathogenic/Likely_pathogenic	Pathogenic	AR
S907	Female	38	ABCA4	SNV	NM_000350.3:c.1622T>C	NP_000341.2:p.Leu541Pro	missense_variant	HET	rs61751392	0.000162652	0.000209095	99067	Pathogenic/Likely_pathogenic	Pathogenic	AR
S907	Female	38	ABCA4	SNV	NM_000350.3:c.5882G>A	NP_000341.2:p.Gly1961Glu	missense_variant	HET	rs1800553	0.00456429	0.00377832	7888	Conflicting_interpretations_of_pathogenicity	Pathogenic	AR
S908	Female	22	ABCA4	SNV	NM_000350.3:c.4234C>T	NP_000341.2:p.Gln1412Ter	stop_gained	HET	rs61750137	7.0729e-06	1.54892e-05	99263	Pathogenic	Pathogenic	AR
S908	Female	22	ABCA4	SNV	NM_000350.3:c.5714+5G>A		splice_donor_5th_base_variant, intron_variant	HET	rs61751407	0.000297145	0.000550115	99403	Pathogenic/Likely_pathogenic	Pathogenic	AR
S911	Female	6	RPE65	SNV	NM_000329.3:c.65T>C	NP_000320.1:p.Leu22Pro	missense_variant	HOM	rs61751277	2.78527e-05	4.39669e-05	98888	Pathogenic	Pathogenic	AR
S912	Female	<1	AHI1	SNV	NM_001134831.2:c.2266G>T	NP_001128303.1:p.Gly756Cys	missense_variant, splice_region_variant	HET	rs376754552	7.1363e-06	1.56087e-05	975477	Uncertain_significance	Unknown significance	AR
S912	Female	<1	AHI1	SNV	NM_001134831.2:c.2687A>G	NP_001128303.1:p.His896Arg	missense_variant	HET	rs863225135	0	0	217532	Pathogenic	Pathogenic	AR
S914	Female	4	CEP290	SNV	NM_025114.4:c.5254C>T	NP_079390.3:p.Arg1752Trp	missense_variant	HET	rs748471942	1.73596e-05	2.80626e-05	866339	Conflicting_interpretations_of_pathogenicity	Unknown significance	AR
S914	Female	4	CEP290	SNV	NM_025114.4:c.5182G>T	NP_079390.3:p.Glu1728Ter	stop_gained	HET	rs370119681	1.79626e-05	3.93856e-05	197044	Pathogenic/Likely_pathogenic	Pathogenic	AR
S915	Female	34	OPA1	SNV	NM_130837.3:c.610+360G>A		intron_variant	HET	rs1553872542	0	0	496969	Uncertain_significance	Likely pathogenic	AD
S918	Female	31	IFT140	SNV	NM_014714.4:c.3500C>T	NP_055529.2:p.Thr1167Ile	missense_variant	HET		0	0	2123013	Uncertain_significance	Unknown significance	AR
S918	Female	31	IFT140	SNV	NM_014714.4:c.1513C>T	NP_055529.2:p.Arg505Ter	stop_gained	HET	rs1257804746	1.98916e-05	0	1459143	Pathogenic/Likely_pathogenic	Pathogenic	AR
S919	Male	6	GUCY2D	SNV	NM_000180.4:c.2512C>T	NP_000171.1:p.Arg838Cys	missense_variant	HET	rs61750172	7.0733e-06	7.7445e-06	9355	Pathogenic/Likely_pathogenic	Pathogenic	AD
S920	Male	44	USH2A	small indel (deletion)	NM_206933.4:c.2299del	NP_996816.3:p.Glu767SerfsTer21	frameshift_variant	HET	rs80338903	0.00070168	0.000933111	2351	Conflicting_interpretations_of_pathogenicity	Pathogenic	AR
S920	Male	44	USH2A	CNV	CNV heterozygous deletion of exons 22-24 in NM_206933.4			HET						Pathogenic	AR
S921	Female	32	USH2A	SNV	NM_206933.4:c.11864G>A	NP_996816.3:p.Trp3955Ter	stop_gained	HET	rs111033364	0.000116791	0.000248228	2357	Pathogenic	Pathogenic	AR
S921	Female	32	USH2A	CNV	CNV heterozygous deletion of exons 22-24 in NM_206933.4			HET						Pathogenic	AR
S925	Female	19	BBS5	SNV	NM_152384.3:c.619-1G>C		splice_acceptor_variant	HET	rs753234582	1.59803e-05	3.52815e-05	812227	Conflicting_interpretations_of_pathogenicity	Pathogenic	AR
S925	Female	19	BBS5	CNV	CNV heterozygous deletion of exons 1-2 in NM_152384.3			HET						Pathogenic	AR
S926	Male	30	OPA1	small indel (insertion)	NM_130837.3:c.2134_2135insGGTGGATATCAAGC	NP_570850.2:p.Leu712ArgfsTer19	frameshift_variant	HET		0	0			Pathogenic	AD
S927	Male	28	RPGR	small indel (deletion)	NM_001034853.2:c.1512_1513del	NP_001030025.1:p.Ile505HisfsTer7	frameshift_variant	HEMI	rs281865304	0	0	98746	Pathogenic	Pathogenic	XL
S928	Male	35	CRX	small indel (deletion)	NM_000554.6:c.576del	NP_000545.1:p.Met193Ter	frameshift_variant	HET		0	0			Likely pathogenic	AD
S930	Female	57	ADIPOR1	SNV	NM_015999.6:c.929A>G	NP_057083.2:p.Tyr310Cys	missense_variant	HET		0	0	1403201	Pathogenic	Likely pathogenic	AD
S931	Female	37	USH2A	small indel (deletion)	NM_206933.4:c.12234_12235del	NP_996816.3:p.Asn4079TrpfsTer19	frameshift_variant	HET	rs398124618	7.962e-06	1.76193e-05	96665	Pathogenic	Pathogenic	AR
S931	Female	37	USH2A	SNV	NM_206933.4:c.11864G>A	NP_996816.3:p.Trp3955Ter	stop_gained	HET	rs111033364	0.000116791	0.000248228	2357	Pathogenic	Pathogenic	AR
S932	Female	36	RHO	SNV	NM_000539.3:c.1040C>T	NP_000530.1:p.Pro347Leu	missense_variant	HET	rs29001566	3.5381e-06	7.7471e-06	13014	Pathogenic/Likely_pathogenic	Pathogenic	AD
S934	Male	58	USH2A	SNV	NM_206933.4:c.8522G>A	NP_996816.3:p.Trp2841Ter	stop_gained	HET	rs1064797134	0	0	424934	Pathogenic/Likely_pathogenic	Pathogenic	AR
S934	Male	58	USH2A	SNV	NM_206933.4:c.11864G>A	NP_996816.3:p.Trp3955Ter	stop_gained	HET	rs111033364	0.000116791	0.000248228	2357	Pathogenic	Pathogenic	AR
S935	Female	41	CNGB3	small indel (deletion)	NM_019098.5:c.819_826del	NP_061971.3:p.Arg274ValfsTer13	frameshift_variant	HET	rs775796581	6.01195e-05	0.000116185	374027	Pathogenic	Pathogenic	AR
S935	Female	41	CNGB3	small indel (deletion)	NM_019098.5:c.1148del	NP_061971.3:p.Thr383IlefsTer13	frameshift_variant	HET	rs397515360	0.00175004	0.00277133	5225	Conflicting_interpretations_of_pathogenicity	Pathogenic	AR
S936	Male	41	RPGR	SNV	NM_001034853.2:c.806G>A	NP_001030025.1:p.Gly269Glu	missense_variant	HEMI	rs398123336	0	0	92858	Likely_pathogenic	Likely pathogenic	XL
S939	Male	8	GPR143	SNV	NM_000273.3:c.703G>A	NP_000264.2:p.Glu235Lys	missense_variant	HEMI		0	0	2138471	Likely_pathogenic	Likely pathogenic	XL
S940	Male	49	CHM	small indel (deletion)	NM_000390.4:c.315_318del	NP_000381.1:p.Ser105ArgfsTer20	frameshift_variant, splice_region_variant	HEMI	rs886041176	0	0	279772	Pathogenic	Pathogenic	XL
S941	Male	34	CDH23	SNV	NM_022124.6:c.4504C>T	NP_071407.4:p.Arg1502Ter	stop_gained	HOM	rs769742202	2.41063e-05	3.54692e-05	636160	Likely_pathogenic	Pathogenic	AR
S944	Male	33	ABCA4	SNV	NM_000350.3:c.4234C>T	NP_000341.2:p.Gln1412Ter	stop_gained	HET	rs61750137	7.0729e-06	1.54892e-05	99263	Pathogenic	Pathogenic	AR
S944	Male	33	ABCA4	SNV	NM_000350.3:c.5882G>A	NP_000341.2:p.Gly1961Glu	missense_variant	HET	rs1800553	0.00456429	0.00377832	7888	Conflicting_interpretations_of_pathogenicity	Pathogenic	AR
S945	Male	5	MFSD8	SNV	NM_001371596.2:c.881C>A	NP_001358525.1:p.Thr294Lys	missense_variant	HOM	rs140948465	8.0184e-06	8.8375e-06	1006	Pathogenic/Likely_pathogenic	Pathogenic	AR
S946	Female	5	GRM6	small indel (insertion)	NM_000843.4:c.152_174dup	NP_000834.2:p.Gln59AlafsTer10	frameshift_variant	HET		0	0	1075954	Pathogenic	Pathogenic	AR
S946	Female	5	GRM6	small indel (deletion)	NM_000843.4:c.445_453del	NP_000834.2:p.Val149_Ala151del	inframe_deletion	HET		0	0			Likely pathogenic	AR
S948	Female	27	ABCA4	SNV	NM_000350.3:c.1622T>C	NP_000341.2:p.Leu541Pro	missense_variant	HET	rs61751392	0.000162652	0.000209095	99067	Pathogenic/Likely_pathogenic	Pathogenic	AR
S948	Female	27	ABCA4	SNV	NM_000350.3:c.5603A>T	NP_000341.2:p.Asn1868Ile	missense_variant	HET	rs1801466	0.0421913	0.0664735	99390	Conflicting_interpretations_of_pathogenicity	Hypomorphic	AR
S948	Female	27	ABCA4	SNV	NM_000350.3:c.3113C>T	NP_000341.2:p.Ala1038Val	missense_variant	HET	rs61751374	0.00175457	0.00230183	7894	Pathogenic/Likely_pathogenic	Pathogenic	AR
S949	Female	48	ABCA4	SNV	NM_000350.3:c.6229C>T	NP_000341.2:p.Arg2077Trp	missense_variant	HET	rs61750645	3.5358e-06	7.7427e-06	99438	Pathogenic/Likely_pathogenic	Pathogenic	AR
S949	Female	48	ABCA4	SNV	NM_000350.3:c.5882G>A	NP_000341.2:p.Gly1961Glu	missense_variant	HET	rs1800553	0.00456429	0.00377832	7888	Conflicting_interpretations_of_pathogenicity	Pathogenic	AR
S950	Male	38	FBN2	small indel (deletion)	NM_001999.4:c.1520del	NP_001990.2:p.Asn507MetfsTer28	frameshift_variant	HET		0	0			Pathogenic	AD
S951	Female	54	PRPH2	SNV	NM_000322.5:c.514C>T	NP_000313.2:p.Arg172Trp	missense_variant	HET	rs61755792	0	0	13170	Pathogenic/Likely_pathogenic	Pathogenic	AD
S952	Male	57	RPGR	small indel (deletion)	NM_001034853.2:c.3238_3241del	NP_001030025.1:p.Gln1080MetfsTer8	frameshift_variant	HEMI		0	0			Pathogenic	XL
S953	Male	36	ABCA4	SNV	NM_000350.3:c.4469G>A	NP_000341.2:p.Cys1490Tyr	missense_variant	HET	rs61751402	5.9058e-05	0.000129851	99288	Pathogenic	Pathogenic	AR
S953	Male	36	ABCA4	SNV	NM_000350.3:c.5882G>A	NP_000341.2:p.Gly1961Glu	missense_variant	HET	rs1800553	0.00456429	0.00377832	7888	Conflicting_interpretations_of_pathogenicity	Pathogenic	AR
S955	Male	45	ABCA4	SNV	NM_000350.3:c.1211C>G	NP_000341.2:p.Ser404Ter	stop_gained	HET	rs150686179	3.9769e-06	8.7929e-06	1071742	Pathogenic	Pathogenic	AR
S955	Male	45	ABCA4	SNV	NM_000350.3:c.5603A>T	NP_000341.2:p.Asn1868Ile	missense_variant	HOM	rs1801466	0.0421913	0.0664735	99390	Conflicting_interpretations_of_pathogenicity	Hypomorphic	AR
S956	Female	7	CNGA3	SNV	NM_001298.3:c.1641C>A	NP_001289.1:p.Phe547Leu	missense_variant	HET	rs104893617	0.000159178	0.000131736	9478	Pathogenic/Likely_pathogenic	Pathogenic	AR
S956	Female	7	CNGA3	SNV	NM_001298.3:c.992G>A	NP_001289.1:p.Gly331Glu	missense_variant	HET	rs1311451829	3.9765e-06	8.7909e-06	1064498	Likely_pathogenic	Likely pathogenic	AR
S957	Female	14	TRPM1	small indel (deletion)	NM_001252024.2:c.456del	NP_001238953.1:p.Thr153ProfsTer18	frameshift_variant	HEMI		0	0			Pathogenic	AR
S957	Female	14	TRPM1	CNV	CNV heterozygous deletion of exons 2-8 in NM_001252024.2			HET						Pathogenic	AR
S958	Male	12	AFG3L2	SNV	NM_006796.3:c.1402C>T	NP_006787.2:p.Arg468Cys	missense_variant	HET	rs1020764190	0	0	565275	Pathogenic	Likely pathogenic	AD
S960	Male	6	ABCA4	SNV	NM_000350.3:c.1787A>T	NP_000341.2:p.Asp596Val	missense_variant	HET		0	0			Unknown significance	AR
S960	Male	6	ABCA4	SNV	NM_000350.3:c.5603A>T	NP_000341.2:p.Asn1868Ile	missense_variant	HET	rs1801466	0.0421913	0.0664735	99390	Conflicting_interpretations_of_pathogenicity	Hypomorphic	AR
S960	Male	6	ABCA4	SNV	NM_000350.3:c.4234C>T	NP_000341.2:p.Gln1412Ter	stop_gained	HET	rs61750137	7.0729e-06	1.54892e-05	99263	Pathogenic	Pathogenic	AR
S961	Male	55	ABCA4	small indel (deletion)	NM_000350.3:c.604del	NP_000341.2:p.Asp202ThrfsTer39	frameshift_variant	HET		0	0			Pathogenic	AR
S961	Male	55	ABCA4	SNV	NM_000350.3:c.6089G>A	NP_000341.2:p.Arg2030Gln	missense_variant	HET	rs61750641	0.000353627	0.000619627	99428	Pathogenic/Likely_pathogenic	Pathogenic	AR
S961	Male	55	ABCA4	SNV	NM_000350.3:c.5714+5G>A		splice_donor_5th_base_variant, intron_variant	HET	rs61751407	0.000297145	0.000550115	99403	Pathogenic/Likely_pathogenic	Pathogenic	AR
S962	Female	12	ABCA4	SNV	NM_000350.3:c.5196+1G>A		splice_donor_variant	HET	rs61751377	2.16056e-05	1.92864e-05	99351	Pathogenic	Pathogenic	AR
S962	Female	12	ABCA4	SNV	NM_000350.3:c.2382+1G>T		splice_donor_variant	HET		0	0			Likely pathogenic	AR
S963	Male	36	NR2E3	SNV	NM_014249.4:c.227G>A	NP_055064.1:p.Arg76Gln	missense_variant	HOM	rs104894493	0.000213999	0.000376853	5530	Conflicting_interpretations_of_pathogenicity	Pathogenic	AR
S965	Female	55	RPGR	small indel (deletion)	NM_001034853.2:c.2792del	NP_001030025.1:p.Glu931GlyfsTer158	frameshift_variant	HET		0	0	2138533	Pathogenic	Pathogenic	XL
S966	Male	14	RPGR	small indel (deletion)	NM_001034853.2:c.639_640del	NP_001030025.1:p.Phe214TrpfsTer4	frameshift_variant	HEMI		0	0			Pathogenic	XL
S967	Male	<1	CNGB3	small indel (deletion)	NM_019098.5:c.1148del	NP_061971.3:p.Thr383IlefsTer13	frameshift_variant	HET	rs397515360	0.00175004	0.00277133	5225	Conflicting_interpretations_of_pathogenicity	Pathogenic	AR
S967	Male	<1	CNGB3	small indel (deletion)	NM_019098.5:c.819_826del	NP_061971.3:p.Arg274ValfsTer13	frameshift_variant	HET	rs775796581	6.01195e-05	0.000116185	374027	Pathogenic	Pathogenic	AR
S968	Female	10	ABCA4	SNV	NM_000350.3:c.634C>T	NP_000341.2:p.Arg212Cys	missense_variant	HET	rs61750200	0.000106549	8.53613e-05	7898	Pathogenic/Likely_pathogenic	Pathogenic	AR
S968	Female	10	ABCA4	SNV	NM_000350.3:c.3259G>A	NP_000341.2:p.Glu1087Lys	missense_variant	HET	rs61751398	1.19299e-05	0	99211	Pathogenic	Pathogenic	AR
S969	Male	15	RP2	CNV	CNV hemizygous deletion of exons 2-3 in NM_006915.3			HEMI						Pathogenic	XL
S971	Female	36	RHO	SNV	NM_000539.3:c.392T>C	NP_000530.1:p.Leu131Pro	missense_variant	HET	rs1553781140	0	0	493373	Pathogenic/Likely_pathogenic	Pathogenic	AD
S973	Male	10	OPA1	SNV	NM_130837.3:c.1230+1G>A		splice_donor_variant	HET		0	0	871022	Pathogenic	Pathogenic	AD
S974	Male	32	RPGR	SNV	NM_001034853.2:c.905G>A	NP_001030025.1:p.Cys302Tyr	missense_variant	HEMI	rs62640590	0	0	98810	Likely_pathogenic	Pathogenic	XL
S975	Male	8	BEST1	SNV	NM_004183.4:c.893T>C	NP_004174.1:p.Phe298Ser	missense_variant	HET	rs281865257	0	0	99767	Pathogenic	Likely pathogenic	AD
S976	Male	51	CHM	small indel (deletion)	NM_000390.4:c.896_897del	NP_000381.1:p.Leu299HisfsTer7	frameshift_variant	HEMI		0	0			Pathogenic	XL
S978	Male	75	RPGR	small indel (deletion)	NM_001034853.2:c.1711_1724del	NP_001030025.1:p.Gln571TyrfsTer7	frameshift_variant	HEMI		0	0			Pathogenic	XL
S979	Female	12	CRB1	SNV	NM_201253.3:c.2042G>A	NP_957705.1:p.Cys681Tyr	missense_variant	HOM	rs62636266	3.9827e-06	8.8174e-06	99874	Pathogenic	Pathogenic	AR
S982	Male	44	OPA1	SNV	NM_130837.3:c.2044A>T	NP_570850.2:p.Arg682Ter	stop_gained	HET		0	0			Pathogenic	AD
S984	Female	1	CEP290	SNV	NM_025114.4:c.2991+1655A>G		intron_variant	HOM	rs281865192	0.000127755	0.000260078	1337	Pathogenic/Likely_pathogenic	Pathogenic	AR
S985	Male	18	RPGR	small indel (deletion)	NM_001034853.2:c.2323_2324del	NP_001030025.1:p.Arg775GlufsTer59	frameshift_variant	HEMI	rs1555961832	0	0	438144	Pathogenic	Pathogenic	XL
S988	Female	40	ABCA4	SNV	NM_000350.3:c.3113C>T	NP_000341.2:p.Ala1038Val	missense_variant	HOM	rs61751374	0.00175457	0.00230183	7894	Pathogenic/Likely_pathogenic	Pathogenic	AR
S988	Female	40	ABCA4	SNV	NM_000350.3:c.1622T>C	NP_000341.2:p.Leu541Pro	missense_variant	HOM	rs61751392	0.000162652	0.000209095	99067	Pathogenic/Likely_pathogenic	Pathogenic	AR
S990	Female	51	IFT140	SNV	NM_014714.4:c.962T>G	NP_055529.2:p.Phe321Cys	missense_variant	HET		0	0			Unknown significance	AR
S990	Female	51	IFT140	small indel (deletion)	NM_014714.4:c.2595del	NP_055529.2:p.Tyr866ThrfsTer10	frameshift_variant	HET		0	0			Pathogenic	AR
S991	Female	29	RPE65	SNV	NM_000329.3:c.74C>T	NP_000320.1:p.Pro25Leu	missense_variant	HET	rs199683808	1.41528e-05	7.7455e-06	437985	Likely_pathogenic	Likely pathogenic	AR
S991	Female	29	RPE65	SNV	NM_000329.3:c.1588T>C	NP_000320.1:p.Phe530Leu	missense_variant	HET		0	0			Unknown significance	AR
S992	Female	9	RPE65	SNV	NM_000329.3:c.1451G>T	NP_000320.1:p.Gly484Val	missense_variant, splice_region_variant	HOM	rs62653015	1.20712e-05	1.80115e-05	813222	Pathogenic	Likely pathogenic	AR
S994	Female	69	MT-ATP6	SNV	NC_012920.1:m.9185T>C (87% heteroplasmy)		missense_variant	heteroplasmic	rs199476138	0	0	9647	Pathogenic	Pathogenic	mt
S995	Male	40	RP1	SNV	NM_006269.2:c.2374A>T	NP_006260.1:p.Lys792Ter	stop_gained	HET	rs1365908727	3.18552e-05	6.4834e-05	853663	Pathogenic	Pathogenic	AD
S998	Male	17	ABCA4	SNV	NM_000350.3:c.5603A>T	NP_000341.2:p.Asn1868Ile	missense_variant	HET	rs1801466	0.0421913	0.0664735	99390	Conflicting_interpretations_of_pathogenicity	Hypomorphic	AR
S998	Male	17	ABCA4	SNV	NM_000350.3:c.5461-10T>C		splice_polypyrimidine_tract_variant, intron_variant	HET	rs1800728	0.000219707	0.000450878	92870	Pathogenic/Likely_pathogenic	Pathogenic	AR
S998	Male	17	ABCA4	SNV	NM_000350.3:c.5882G>A	NP_000341.2:p.Gly1961Glu	missense_variant	HET	rs1800553	0.00456429	0.00377832	7888	Conflicting_interpretations_of_pathogenicity	Pathogenic	AR
S999	Female	32	RPE65	SNV	NM_000329.3:c.131G>A	NP_000320.1:p.Arg44Gln	missense_variant	HOM	rs61751282	3.97659e-05	1.75824e-05	98840	Pathogenic	Pathogenic	AR
S1000	Female	40	ABCA4	SNV	NM_000350.3:c.5603A>T	NP_000341.2:p.Asn1868Ile	missense_variant	HET	rs1801466	0.0421913	0.0664735	99390	Conflicting_interpretations_of_pathogenicity	Hypomorphic	AR
S1000	Female	40	ABCA4	SNV	NM_000350.3:c.5461-10T>C		splice_polypyrimidine_tract_variant, intron_variant	HET	rs1800728	0.000219707	0.000450878	92870	Pathogenic/Likely_pathogenic	Pathogenic	AR
S1000	Female	40	ABCA4	SNV	NM_000350.3:c.1622T>C	NP_000341.2:p.Leu541Pro	missense_variant	HET	rs61751392	0.000162652	0.000209095	99067	Pathogenic/Likely_pathogenic	Pathogenic	AR
S1000	Female	40	ABCA4	SNV	NM_000350.3:c.3113C>T	NP_000341.2:p.Ala1038Val	missense_variant	HET	rs61751374	0.00175457	0.00230183	7894	Pathogenic/Likely_pathogenic	Pathogenic	AR
S1001	Male	30	RPGR	small indel (deletion)	NM_001034853.2:c.2894del	NP_001030025.1:p.Glu965GlyfsTer124	frameshift_variant	HEMI		0	0	1351457	Pathogenic	Pathogenic	XL
S1003	Male	55	CDHR1	SNV	NM_033100.4:c.783G>A	NP_149091.1:p.Pro261=	splice_region_variant, synonymous_variant	HOM	rs147346345	0.00305161	0.00490272	301224	Conflicting_interpretations_of_pathogenicity	Pathogenic	AR
S1004	Female	20	BEST1	SNV	NM_004183.4:c.55C>T	NP_004174.1:p.Arg19Cys	missense_variant	HET	rs765385264	1.41509e-05	1.54813e-05	497257	Conflicting_interpretations_of_pathogenicity	Likely pathogenic	AR
S1004	Female	20	BEST1	SNV	NM_004183.4:c.74G>A	NP_004174.1:p.Arg25Gln	missense_variant	HET	rs281865215	0	0	99752	Pathogenic	Pathogenic	AR
S1005	Female	34	USH2A	SNV	NM_206933.4:c.9424G>T	NP_996816.3:p.Gly3142Ter	stop_gained	HET	rs397518048	2.39818e-05	5.32661e-05	48626	Pathogenic/Likely_pathogenic	Pathogenic	AR
S1005	Female	34	USH2A	SNV	NM_206933.4:c.5398T>A	NP_996816.3:p.Trp1800Arg	missense_variant	HET		0	0			Unknown significance	AR
S1006	Female	41	RPGR	small indel (deletion)	NM_001034853.2:c.2405_2406del	NP_001030025.1:p.Glu802GlyfsTer32	frameshift_variant	HET	rs398122960	0	0	91389	Pathogenic/Likely_pathogenic	Pathogenic	XL
S1007	Female	9	RPGR	small indel (deletion)	NM_001034853.2:c.2527del	NP_001030025.1:p.Glu843LysfsTer246	frameshift_variant	HET		0	0	2131694	Pathogenic	Pathogenic	XL
