# Supplementary material for: Optimised, Broad NGS Panel for Inherited Eye Diseases to Diagnose 1000 Patients in Poland
Source: Biomedicines. 2024 Jun 18;12(6):1355. doi: 10.3390/biomedicines12061355 (PMC11202224; doi:10.3390/biomedicines12061355)
Supplement: Supplementary file 1 [file biomedicines-12-01355-s001.zip › Table_S3_Likely_solved_patients_and_variants.xls]

## Sheet: Likely solved patients
Patient ID	Sex	Age at referral	Gene symbol	Variant class	HGVSc	HGVSp	Consequence	genotype	dbSNP	gnomAD_2.1.1 AF total	gnomad 2.1.1 AF NFE	Clinvar variant ID	Clinvar classification	Final classification	Inheritance																			rownumber	gender.y	patient_id	variant_id	report_variant	variant_confirm_diagnosis	sanger_variant	chr	pos	ref	alt	gatk_format_gt
S26	Female	7	ABCA4	SNV	NM_000350.3:c.5460+5G>C		splice_region_variant, intron_variant	HET		0	0			Unknown significance	AR																			26	Żeńska	16	712629	True	NA	True	1	94014538	C	G	0/1
S26	Female	7	ABCA4	deletion	NM_000350.3:c.2588-5_2588-3del		splice_region_variant, intron_variant	HET		0	0			Unknown significance	AR																			26	Żeńska	16	712635	True	NA	True	1	94051700	TAAA	T	0/1
S158	Male	31	RPGR	SNV	NM_001034853.2:c.154+5G>A		splice_region_variant, intron_variant	HEMI		0	0	2430213	Uncertain_significance	Unknown significance	XL																			158	Męska	143	1145559	True	NA		X	38323394	C	T	1/1
S224	Male	30	RP2	SNV	NM_006915.3:c.969G>A	NP_008846.2:p.Lys323=	splice_region_variant, synonymous_variant	HEMI		0	0			Unknown significance	XL																			224	Męska	469	3894911	True	NA	True	X	46877590	G	A	1/1
S261	Male	25	BBS4	SNV	NM_033028.5:c.1248G>C	NP_149017.2:p.Glu416Asp	missense_variant, splice_region_variant	HOM		0	0	1051639	Uncertain_significance	Unknown significance	AR																			261	Męska	581	4043160	True	NA	NA	15	72735966	G	C	1/1
S321	Female	26	RDH12	SNV	NM_152443.3:c.848+5G>A		splice_region_variant, intron_variant	HOM		4.2273e-06	9.1055e-06			Unknown significance	AR																			321	Żeńska	759	4356169	True	NA	NA	14	67729385	G	A	1/1
S373	Male	7	CACNA1F	SNV	NM_001256789.3:c.3942+1G>C		splice_donor_variant	HEMI		0	0			Unknown significance	XL																			373	Męska	1001	4457464	True	True	True	X	49212666	C	G	1/1
S408	Male	36	RPGR	SNV	NM_001034853.2:c.1060-8T>A		splice_region_variant, intron_variant	HEMI		0	0			Unknown significance	XL																			408	Męska	1072	4480545	True	NA	NA	X	38299149	A	T	1/1
S442	Male	36	RPGR	SNV	NM_001034853.2:c.154+5G>A		splice_region_variant, intron_variant	HEMI		0	0	2430213	Uncertain_significance	Unknown significance	XL																			442	Męska	1333	1145559	True	True	NA	X	38323394	C	TRUE	1/1
S548	Male	43	CRB1	SNV	NM_201253.3:c.3518A>C	NP_957705.1:p.His1173Pro	missense_variant	HET		0	0			Unknown significance	AR																			548	Męska	1719	4983470	True	True	NA	1	197435381	A	C	0/1
S548	Male	43	CRB1	SNV	NM_201253.3:c.989G>C	NP_957705.1:p.Gly330Ala	missense_variant, splice_region_variant	HET		0	0			Unknown significance	AR																			548	Męska	1719	4983469	True	True	NA	1	197356831	G	C	0/1
S552	Male	31	PDE6C	SNV	NM_006204.4:c.1652C>T	NP_006195.3:p.Thr551Ile	missense_variant	HET		3.9781e-06	0	1521498	Uncertain_significance	Unknown significance	AR																			552	Męska	1721	3979954	True	True	NA	10	93640472	C	T	0/1
S552	Male	31	PDE6C	SNV	NM_006204.4:c.1570T>A	NP_006195.3:p.Cys524Ser	missense_variant	HET		0	0			Unknown significance	AR																			552	Męska	1721	4983507	True	True	NA	10	93640157	T	A	0/1
S577	Male	25	BEST1	deletion	NM_004183.4:c.12_17del	NP_004174.1:p.Tyr5_Thr6del	inframe_deletion	HET		0	0			Unknown significance	AD																			577	Męska	1800	5013821	True	True	NA	11	61951814	TCACTTA	TRUE	0/1
S589	Female	26	MERTK	SNV	NM_006343.3:c.850C>A	NP_006334.2:p.Pro284Thr	missense_variant	HET		0	0			Unknown significance	AR																			589	Żeńska	1816	5013723	True	True	NA	2	111968142	C	A	0/1
S589	Female	26	MERTK	SNV	NM_006343.3:c.2360G>A	NP_006334.2:p.Gly787Asp	missense_variant	HET		3.977e-06	8.7917e-06	444514	Uncertain_significance	Unknown significance	AR																			589	Żeńska	1816	51288	True	True	NA	2	112022268	G	A	0/1
S600	Female	7	OPA1	SNV	NM_130837.3:c.1644G>A	NP_570850.2:p.Met548Ile	missense_variant	HET		0	0			Unknown significance	AD																			600	Żeńska	1886	5026235	True	True	NA	3	193645588	G	A	0/1
S839	Male	10	RPGR	SNV	NM_001034853.2:c.632T>G	NP_001030025.1:p.Leu211Arg	missense_variant	HEMI		0	0			Unknown significance	XL																			839	Męska	2879	5902757	True	True	False	X	38310761	A	C	1/1
S937	Male	9	ACO2	SNV	NM_001098.3:c.2060T>C	NP_001089.1:p.Ile687Thr	missense_variant	HET		0	0			Unknown significance	AD																			937	Męska	3353	6049596	True	False	NA	22	41527394	TRUE	C	0/1
