# Supplementary material for: Optimised, Broad NGS Panel for Inherited Eye Diseases to Diagnose 1000 Patients in Poland
Source: Biomedicines. 2024 Jun 18;12(6):1355. doi: 10.3390/biomedicines12061355 (PMC11202224; doi:10.3390/biomedicines12061355)
Supplement: Supplementary file 1 [file biomedicines-12-01355-s001.zip › Table_S4_Novel_variants.xlsx]

## Sheet: Sheet1
Gene symbol	Distinct patients with variant	Variant class	HGVSc	HGVSp	Consequence	dbSNP	gnomAD_2.1.1 total	Clinvar variant ID
ABCA4	2	small indel (deletion)	NM_000350.3:c.604del	NP_000341.2:p.Asp202ThrfsTer39	frameshift	-	0	-
ABCA4	1	SNV	NM_000350.3:c.3094G>T	NP_000341.2:p.Gly1032Ter	stop_gained	-	0	-
ABCA4	1	small indel (insertion)	NM_000350.3:c.2548dup	NP_000341.2:p.Tyr850LeufsTer9	frameshift	-	0	-
ABCA4	1	SNV	NM_000350.3:c.1571A>C	NP_000341.2:p.Lys524Thr	missense	-	0	-
ABCA4	1	small indel (deletion)	NM_000350.3:c.443-3_443del		splice_acceptor	-	0	-
ABCA4	1	SNV	NM_000350.3:c.3190+1G>A		splice_donor	-	0	-
ABCA4	1	SNV	NM_000350.3:c.2408G>A	NP_000341.2:p.Gly803Glu	missense	-	0	-
ABCA4	1	SNV	NM_000350.3:c.3379G>C	NP_000341.2:p.Gly1127Arg	missense	-	0	-
ABCA4	1	SNV	NM_000350.3:c.859-517G>A		intron	-	0	-
ABCA4	1	SNV	NM_000350.3:c.235A>G	NP_000341.2:p.Asn79Asp	missense	-	0	-
ABCA4	1	SNV	NM_000350.3:c.1787A>T	NP_000341.2:p.Asp596Val	missense	-	0	-
ABCA4	1	SNV	NM_000350.3:c.2382+1G>T		splice_donor	-	0	-
ACO2	1	small indel (deletion)	NM_001098.3:c.239del	NP_001089.1:p.Gln80ArgfsTer50	frameshift	-	0	-
ACO2	1	small indel (deletion)	NM_001098.3:c.608del	NP_001089.1:p.Gly203AlafsTer22	frameshift	-	0	-
AFG3L2	2	SNV	NM_006796.3:c.1232C>A	NP_006787.2:p.Ala411Glu	missense	-	0	-
AHI1	1	SNV	NM_001134831.2:c.2092T>C	NP_001128303.1:p.Ser698Pro	missense	-	0	-
BBS12	1	SNV	NM_152618.3:c.1231C>T	NP_689831.2:p.Leu411Phe	missense	-	0	-
BEST1	1	SNV	NM_004183.4:c.44G>T	NP_004174.1:p.Gly15Val	missense	-	0	-
CACNA1F	1	small indel (deletion)	NM_001256789.3:c.5065del	NP_001243718.1:p.Arg1689GlyfsTer60	frameshift	-	0	-
CACNA1F	1	small indel (deletion)	NM_001256789.3:c.4788del	NP_001243718.1:p.Asn1596LysfsTer153	frameshift	-	0	-
CACNA1F	1	SNV	NM_001256789.3:c.4588+1G>A		splice_donor	-	0	-
CEP290	1	SNV	NM_025114.4:c.1909+2T>A		splice_donor	-	0	-
CHM	1	SNV	NM_000390.4:c.315-1G>A		splice_acceptor	-	0	-
CHM	1	small indel (insertion)	NM_000390.4:c.137dup	NP_000381.1:p.Asn46LysfsTer6	frameshift	-	0	-
CHM	1	small indel (insertion)	NM_000390.4:c.1603dup	NP_000381.1:p.Glu535GlyfsTer5	frameshift	-	0	-
CHM	1	small indel (deletion)	NM_000390.4:c.729_732del	NP_000381.1:p.Asp244PhefsTer2	frameshift	-	0	-
CHM	1	small indel (deletion)	NM_000390.4:c.896_897del	NP_000381.1:p.Leu299HisfsTer7	frameshift	-	0	-
CLN3	1	SNV	NM_001042432.2:c.473C>A	NP_001035897.1:p.Ala158Asp	missense	-	0	-
CNGA3	1	SNV	NM_001298.3:c.971T>C	NP_001289.1:p.Ile324Thr	missense	-	0	-
CNGB3	1	SNV	NM_019098.4:c.487C>T	NP_061971.3:p.Gln163Ter	stop_gained	-	0	-
CNGB3	1	small indel (deletion)	NM_019098.5:c.2371del	NP_061971.3:p.Ser791LeufsTer38	frameshift	-	0	-
CRB11	1	SNV	NM_201253.3:c.1342C>T	NP_957705.1:p.Gln448Ter	stop_gained	-	0	-
CRB1	1	SNV	NM_201253.3:c.3599G>A	NP_957705.1:p.Cys1200Tyr	missense	-	0	-
CRX	2	SNV	NM_000554.6:c.238G>C	NP_000545.1:p.Glu80Gln	missense	-	0	-
CRX	1	small indel (deletion)	NM_000554.6:c.589_590del	NP_000545.1:p.Pro197GlyfsTer38	frameshift	-	0	-
DNAJC302	1	SNV	NM_032317.3:c.293A>G	NP_115693.2:p.Tyr98Cys	missense	-	0	-
EYS	1	small indel (deletion)	NM_001142800.2:c.5298del	NP_001136272.1:p.His1766GlnfsTer12	frameshift	-	0	-
EYS	1	SNV	NM_001142800.2:c.7187G>T	NP_001136272.1:p.Cys2396Phe	missense	-	0	-
EYS	1	SNV	NM_001142800.2:c.8279G>C	NP_001136272.1:p.Arg2760Pro	missense	-	0	-
EYS	1	SNV	NM_001142800.2:c.841G>T	NP_001136272.1:p.Glu281Ter	stop_gained	-	0	-
FBN2	1	small indel (deletion)	NM_001999.4:c.1520del	NP_001990.2:p.Asn507MetfsTer28	frameshift	-	0	-
FZD4	1	small indel (deletion)	NM_012193.4:c.1510_1511del	NP_036325.2:p.Trp504AlafsTer30	frameshift	-	0	-
GPR143	1	small indel (insertion)	NM_000273.3:c.745dup	NP_000264.2:p.Ile249AsnfsTer16	frameshift	-	0	-
GPR179	1	SNV	NM_001004334.4:c.991+2T>C		splice_donor	-	0	-
GRM6	1	small indel (deletion)	NM_000843.4:c.445_453del	NP_000834.2:p.Val149_Ala151del	inframe_deletion	-	0	-
GUCY2D	1	SNV	NM_000180.4:c.2413-1G>T		splice_acceptor	-	0	-
IFT140	1	SNV	NM_014714.4:c.962T>G	NP_055529.2:p.Phe321Cys	missense	-	0	-
IFT140	1	small indel (deletion)	NM_014714.4:c.2595del	NP_055529.2:p.Tyr866ThrfsTer10	frameshift	-	0	-
MKKS	1	SNV	NM_018848.3:c.133C>T	NP_061336.1:p.Gln45Ter	stop_gained	-	0	-
MYO7A	1	SNV	NM_000260.4:c.18+5G>A		splice_donor_5th_base	-	0	-
OPA1	1	SNV	NM_015560.2:c.802T>G	NP_056375.2:p.Tyr268Asp	missense	-	0	-
OPA1	1	SNV	NM_130837.2:c.1151T>C	NP_570850.2:p.Val384Ala	missense, splice_region	-	0	-
OPA1	1	SNV	NM_130837.2:c.1230+2T>G		splice_donor	-	0	-
OPA1	1	SNV	NM_130837.3:c.794C>G	NP_570850.2:p.Ser265Ter	stop_gained	-	0	-
OPA1	1	small indel (deletion)	NM_130837.3:c.2033del	NP_570850.2:p.Ser678PhefsTer10	frameshift	-	0	-
OPA1	1	small indel (deletion)	NM_130837.3:c.193_194del	NP_570850.2:p.Leu65AspfsTer7	frameshift	-	0	-
OPA1	1	small indel (deletion)	NM_130837.3:c.2949del	NP_570850.2:p.Thr984LeufsTer39	frameshift	-	0	-
OPA1	1	small indel (insertion)	NM_130837.3:c.2134_2135insGGTGGATATCAAGC	NP_570850.2:p.Leu712ArgfsTer19	frameshift	-	0	-
PANK2	1	SNV	NM_001386393.1:c.59G>A	NP_001373322.1:p.Gly20Asp	missense	-	0	-
PDE6B	1	SNV	NM_000283.3:c.468G>C	NP_000274.2:p.Glu156Asp	missense, splice_region	-	0	-
PDE6B	1	SNV	NM_000283.4:c.1107+1G>T		splice_donor	-	0	-
PHYH	1	SNV	NM_006214.4:c.364C>T	NP_006205.1:p.Gln122Ter	stop_gained	-	0	-
PHYH	1	SNV	NM_006214.4:c.763A>C	NP_006205.1:p.Thr255Pro	missense	-	0	-
PNPLA6	1	SNV	NM_001166114.2:c.1387C>T	NP_001159586.1:p.Gln463Ter	stop_gained	-	0	-
PROM1	1	SNV	NM_006017.3:c.252T>A	NP_006008.1:p.Tyr84Ter	stop_gained	-	0	-
RP1	1	small indel (deletion)	NM_006269.2:c.6018del	NP_006260.1:p.Lys2006AsnfsTer10	frameshift	-	0	-
RP1	1	small indel (deletion)	NM_006269.2:c.2173del	NP_006260.1:p.Ile725TyrfsTer13	frameshift	-	0	-
RP1	1	small indel (deletion)	NM_006269.2:c.273del	NP_006260.1:p.Ser91ArgfsTer25	frameshift	-	0	-
RP2	1	SNV	NM_006915.3:c.933T>A	NP_008846.2:p.Cys311Ter	stop_gained	-	0	-
RP2	1	small indel (deletion)	NM_006915.3:c.801_808del	NP_008846.2:p.Lys268ValfsTer5	frameshift	-	0	-
RP2	1	SNV	NM_006915.3:c.181C>A	NP_008846.2:p.Gln61Lys	missense	-	0	-
RP2	1	small indel (deletion)	NM_006915.3:c.832_841del	NP_008846.2:p.Gln278PhefsTer12	frameshift	-	0	-
RPE65	1	SNV	NM_000329.3:c.1588T>C	NP_000320.1:p.Phe530Leu	missense	-	0	-
RPGR	2	SNV	NM_001034853.2:c.294C>G	NP_001030025.1:p.His98Gln	missense	-	0	-
RPGR	1	SNV	NM_001034853.2:c.2368G>T	NP_001030025.1:p.Glu790Ter	stop_gained	-	0	-
RPGR	1	small indel (deletion)	NM_001034853.2:c.2757del	NP_001030025.1:p.Glu922ArgfsTer167	frameshift	-	0	-
RPGR	1	small indel (insertion)	NM_001034853.2:c.979_980insG	NP_001030025.1:p.Leu327CysfsTer19	frameshift	-	0	-
RPGR	1	small indel (insertion)	NM_001034853.2:c.1303_1304dup	NP_001030025.1:p.Gly436LeufsTer41	frameshift	-	0	-
RPGR	1	SNV	NM_001034853.2:c.2899G>T	NP_001030025.1:p.Glu967Ter	stop_gained	-	0	-
RPGR	1	small indel (deletion)	NM_001034853.2:c.3238_3241del	NP_001030025.1:p.Gln1080MetfsTer8	frameshift	-	0	-
RPGR	1	small indel (deletion)	NM_001034853.2:c.639_640del	NP_001030025.1:p.Phe214TrpfsTer4	frameshift	-	0	-
RPGR	1	small indel (deletion)	NM_001034853.2:c.1711_1724del	NP_001030025.1:p.Gln571TyrfsTer7	frameshift	-	0	-
TOPORS	1	SNV	NM_005802.5:c.2508C>A	NP_005793.2:p.Tyr836Ter	stop_gained	-	0	-
TRPM1	1	small indel (deletion)	NM_001252024.2:c.456del	NP_001238953.1:p.Thr153ProfsTer18	frameshift	-	0	-
TULP1	1	small indel (deletion)	NM_003322.6:c.1130_1139del	NP_003313.3:p.Asn377ArgfsTer27	frameshift	-	0	-
TULP1	1	small indel (deletion)	NM_003322.6:c.1073del	NP_003313.3:p.Asn358IlefsTer13	frameshift	-	0	-
USH2A	2	SNV	NM_206933.4:c.10732A>C	NP_996816.3:p.Ser3578Arg	missense	-	0	-
USH2A	1	SNV	NM_206933.4:c.849-1G>A		splice_acceptor	-	0	-
USH2A	1	SNV	NM_206933.3:c.4129T>C	NP_996816.2:p.Ser1377Pro	missense	-	0	-
USH2A	1	small indel (deletion)	NM_206933.3:c.5285del	NP_996816.2:p.Pro1762LeufsTer8	frameshift	-	0	-
USH2A	1	small indel (deletion)	NM_206933.3:c.11169_11172del	NP_996816.2:p.Leu3723PhefsTer26	frameshift	-	0	-
1	Skorczyk-Werner et al. 2022
2	Skorczyk-Werner et al. 2023 II
